# Supplementary material for: Geographical–Historical Analysis of the Herbarium Specimens Representing the Economically Important Family Amaranthaceae (Chenopodiaceae-Amaranthaceae Clade) Collected in 1821–2022 and Preserved in the Herbarium of the Jagiellonian University in Krakow
Source: Biology (Basel). 2024 Jun 13;13(6):435. doi: 10.3390/biology13060435 (PMC11201225; doi:10.3390/biology13060435)
Supplement: Supplementary file 1 [file biology-13-00435-s001.zip › Table S1.xlsx]

## Sheet: Appendix
Table S1. Database of herbarium sheets of the Amaranthaceae family deposited in the KRA herbarium
Scan number	Sheet number	Name of taxa according to WFO	Name from the label on the herbarium sheet	Original entry on the label on the herbarium sheet	Country abbreviation	Locality	Habitat	Leg.	Det.	Date of obtaining the specimens
UJ-KRA-P- 41001-N	KRA-P-111238	Atriplex prostrata subsp. calotheca (Rafn) M.A.Gust.	Atriplex hastata L.	Atriplex hastatum L. var. Salivum; Niecka Nidziańska; Owczary koło Buska; wywierzysko słonego źródła; 3.10.1969; Leg. K. Szczepanek	PL	Owczary koło Buska	wywierzysko słonego źródła	K. Szczepanek		1969-10-03
UJ-KRA-P- 41002-N	KRA-P-111239	Atriplex prostrata subsp. calotheca (Rafn) M.A.Gust.	Atriplex hastata L.	Atriplex hastatum L. var. Salivum; Niecka Nidziańska; Owczary koło Buska; wywierzysko słonego źródła; 3.10.1969; Leg. K. Szczepanek	PL	Owczary koło Buska	wywierzysko słonego źródła	K. Szczepanek		1969-10-03
UJ-KRA-P- 41003-N	KRA-P-111909	Atriplex prostrata subsp. calotheca (Rafn) M.A.Gust.	Atriplex hastata L.	Atriplex hastatum L.; Kraków; zwały przemysłowe Krakowskich Zakładów Sodowych (Borek Fałęcki); 2.10.1979; Leg. K. Szczepanek	PL	Kraków, Borek Fałęcki	zwały przemysłowe Krakowskich Zakładów Sodowych	K. Szczepanek		1970-10-02
UJ-KRA-P- 41004-N	KRA-P-185157	Atriplex prostrata subsp. calotheca (Rafn) M.A.Gust.	Atriplex hastata L.	Atriplex hastatum L.; Sławatycze n. Bugiem; Lubelszczyzna; Śmietniska przy zakolu Bugu; 26 VIII 1963; Legit D. Fijałkowski	PL	Sławatycze n. Bugiem	Śmietniska przy zakolu Bugu	D. Fijałkowski		1963-08-26
UJ-KRA-P- 41005-N	KRA-P-185156	Atriplex prostrata subsp. calotheca (Rafn) M.A.Gust.	Atriplex hastata L.	Atriplex hastatum L.; Trzebieszów k. Międzyrzecza; Lubelszczyzna; Brzegi łąk nad Kraną; 20 VIII 65; D. Fijałkowski	PL	Trzebieszów k. Międzyrzeca	Brzegi łąk nad Kraną	D. Fijałkowski		1965-08-20
UJ-KRA-P- 41006-N	KRA-P-185154	Atriplex prostrata subsp. calotheca (Rafn) M.A.Gust.	Atriplex hastata L.	Atriplex hastatum L.; Sławatycze; Lubelszczyzna; Przypłocia; 26 VIII 1963; Legit D. Fijałkowski	PL	Sławatycze	Przypłocia	D. Fijałkowski	L. Olesiński	1963-08-26
UJ-KRA-P- 41007-N	KRA-P-185155	Atriplex prostrata subsp. calotheca (Rafn) M.A.Gust.	Atriplex hastata L.	Atriplex hastatum L.; Krasnystaw; Lubelszczyzna; Przypłocia; 6 IX 1964; Legit D. Fijałkowski	PL	Krasnystaw	przypłocia	D. Fijałkowski		1964-09-06
UJ-KRA-P- 41008-N	KRA-P-185167	Atriplex prostrata subsp. calotheca (Rafn) M.A.Gust.	Atriplex hastata L.	Atriplex hastatum L.; Włodawa; Lubelszczyzna; spasane brzegi Bugu; 19 VIII 1963; Legit D. Fijałkowski	PL	Włodawa	spasane brzegi Bugu	D. Fijałkowski		1963-08-19
UJ-KRA-P- 41009-N	KRA-P-185166	Atriplex prostrata subsp. calotheca (Rafn) M.A.Gust.	Atriplex hastata L.	Nr 169\2; Atriplex hastatum L.; Stanowisko ok. Hrubieszowa; Siedlisko: zbocza; 24 8 1954 r.; Zebrał: D. Fijałkowski\Oznaczył DF	PL	ok. Hrubieszowa	zbocza	D. Fijałkowski	DF	1954-08-24
UJ-KRA-P- 41010-N	KRA-P-185165	Atriplex prostrata subsp. calotheca (Rafn) M.A.Gust.	Atriplex hastata L.	Atriplex hastatum L.; Dorohusk k. Chełma; Lubelszczyzna; przychacia; 16 VIII 1963; Legit D. Fijałkowski	PL	Dorohusk k. Chełma	przychacia	D. Fijałkowski		1963-08-16
UJ-KRA-P- 41011-N	KRA-P-185164	Atriplex prostrata subsp. calotheca (Rafn) M.A.Gust.	Atriplex hastata L.	Atriplex hastatum L.; Giżyce k. Kocka; Lubelszczyzna; brzegi Wieprza; 27 VIII 1963; Legit D. Fijałkowski	PL	Giżyce k. Kocka	brzegi Wieprza	D. Fijałkowski		1963-08-27
UJ-KRA-P- 41012-N	KRA-P-185162	Atriplex prostrata subsp. calotheca (Rafn) M.A.Gust.	Atriplex hastata L.	Atriplex hastatum L.; Stulno k. Sobiboru; Lubelszczyzna; łąki nad Bugiem; 21 VIII 19 3; Legit D. Fijałkowski	PL	Stulno k. Sobiboru	łąki nad Bugiem	D. Fijałkowski		1963-08-21
UJ-KRA-P- 41013-N	KRA-P-185163	Atriplex prostrata subsp. calotheca (Rafn) M.A.Gust.	Atriplex hastata L.	Nr 239; Atriplex hastatum; Stanowisko Lublin, ul. Unicka; Siedlisko: na śmietnikach; 15 6 1946 r.; Zebrał: Dr. J.Motyka	PL	Lublin, ul. Unicka	na śmietnikach	J. Motyka		1946-06-15
UJ-KRA-P- 41014-N	KRA-P-185579	Atriplex prostrata subsp. calotheca (Rafn) M.A.Gust.	Atriplex hastata L.	Nr arkusza: 5469; Atriplex hastatum L.; Gierłoż, pow Ostróda; woj. Olsztyn; Łąka na osuszonym torfowisku; 20.07.1973; Leg. T. Szarejko; Det. L. Olesiński	PL	Gierłoż, pow Ostróda	Łąka na osuszonym torfowisku	T. Szarejko	L. Olesiński	1973-07-20
UJ-KRA-P- 41015-N	KRA-P-64915	Atriplex prostrata subsp. calotheca (Rafn) M.A.Gust.	Atriplex hastata L.	Atriplex hastatum L.; powiat Opatów; Podgrodzie k. Ćmielowa; zarośla nad Kamienną; 25.IX.1969; Leg./Det. J. Kornaś, Z. Dzwonko	PL	powiat Opatów, Podgrodzie k. Ćmielowa	zarośla nad Kamienną	J. Kornaś, Z. Dzwonko	J. Kornaś, Z. Dzwonko	1969-09-25
UJ-KRA-P- 41016-N	KRA-P-27334	Atriplex prostrata subsp. calotheca (Rafn) M.A.Gust.	Atriplex hastata L.	Atriplex hastatum L.; Pomorze Zach.; pow. Chojnice; wysypisko śmieci miasta Chojnice; przy szosie do Lichnowych; 16.IX.1968; Leg. S. Lisowski, K. Tobolski	PL	pow. Chojnice, przy szosie do Lichnowych	wysypisko śmieci miasta Chojnice	S. Lisowski, K. Tobolski		1968-09-16
UJ-KRA-P- 41017-N	KRA-P-66541	Atriplex prostrata subsp. calotheca (Rafn) M.A.Gust.	Atriplex hastata L.	Atriplex hastatum L.; Opole - Groszowice; rumowisko koło dworca towarowego; 8.VIII.1970r.; Leg. S. Michalak; Det. S. Michalak	PL	Opole - Groszowice	rumowisko koło dworca towarowego	S. Michalak	S. Michalak	1970-08-08
UJ-KRA-P- 41018-N	KRA-P-70294	Atriplex prostrata subsp. calotheca (Rafn) M.A.Gust.	Atriplex hastata L.	Atriplex hastatum L.; Gliwice Port; nieużytki koło składów fosforytów w porcie; 4.X.1970 r.; Leg. Mgr Paweł Szotkowski; Det. Mgr Paweł Szotkowski	PL	Gliwice Port	nieużytki koło składów fosforytów w porcie	P. Szotkowski	P. Szotkowski	1970-10-04
UJ-KRA-P- 41019-N	KRA-P-70293	Atriplex prostrata subsp. calotheca (Rafn) M.A.Gust.	Atriplex hastata L.	Atriplex hastatum L.; Opole - port; brzeg basenu portowego; 26.VIII.1969 r.; Leg. Mgr Paweł Szotkowski; Det. Mgr Paweł Szotkowski	PL	Opole - port	brzeg basenu portowego	P. Szotkowski	P. Szotkowski	1969-08-26
UJ-KRA-P- 41020-N	KRA-P-70292	Atriplex prostrata subsp. calotheca (Rafn) M.A.Gust.	Atriplex hastata L.	Atriplex hastatum L.; Gliwice Port; nieużytki, skraj składów fosforytów w porcie; 27.VIII.1968 r.; Leg. Mgr Paweł Szotkowski; Det. Mgr Paweł Szotkowski	PL	Gliwice Port	nieużytki, skraj składów fosforytów w porcie	P. Szotkowski	P. Szotkowski	1968-08-27
UJ-KRA-P- 41021-N	KRA-P-94895	Atriplex prostrata subsp. calotheca (Rafn) M.A.Gust.	Atriplex hastata L.	Atriplex hastatum L.; Teodorów; pow. Włoszczowski; przychacie; 2.VIII.1950 r.; Leg. J.Błaszczyk	PL	Teodorów, pow. Włoszczowski	przychacie	J. Błaszczyk		1950-08-02
UJ-KRA-P- 41022-N	KRA-P-63952	Atriplex prostrata subsp. calotheca (Rafn) M.A.Gust.	Atriplex hastata L.	Atriplex hastatum L.; Kluczbork N; woj. Opole; grobla przy torze ślepym; 21.IX.1967r.; Leg./Det. Mgr Andrzej Sendek	PL	Kluczbork N, woj. Opole	grobla przy torze ślepym	A. Sendek	A. Sendek	1967-09-21
UJ-KRA-P- 41023-N	KRA-P-368343	Atriplex prostrata Boucher ex DC.	Atriplex prostrata Boucher ex DC.	Atriplex prostrata Boucher ex DC.; Nizina Nadwiślańska; lewy brzeg Wisły; Piotrowice; EF 4590; terasa, brzeg zarośli wierzbowych; 21.09.2002; Leg./Det. M. Zarzyka-Ryszka	PL	Piotrowice, lewy brzeg Wisły	terasa, brzeg zarośli wierzbowych	M. Zarzyka-Ryszka	M. Zarzyka-Ryszka	2002-09-21
UJ-KRA-P- 41024-N	KRA-P-368318	Atriplex prostrata Boucher ex DC.	Atriplex prostrata Boucher ex DC.	Atriplex prostrata Boucher ex DC.; Nizina Nadwiślańska; lewy brzeg Wisły; Witów; EF 5453; terasa, przydroże; 5.08.2000; Leg./Det. M. Zarzyka-Ryszka	PL	Witów, lewy brzeg Wisły	terasa, przydroże	M. Zarzyka-Ryszka	M. Zarzyka-Ryszka	2000-08-05
UJ-KRA-P- 41025-N	KRA-P-368319	Atriplex prostrata Boucher ex DC.	Atriplex prostrata Boucher ex DC.	Atriplex prostrata Boucher ex DC.; Nizina Nadwiślańska; lewy brzeg Wisły; Winnica; EF 2934; terasa, między głazami umacnianego podjazdu do promu; 2.08.03; Leg./Det. M. Zarzyka-Ryszka	PL	Winnica, lewy brzeg Wisły	terasa, między głazami umacnianego podjazdu do promu	M. Zarzyka-Ryszka	M. Zarzyka-Ryszka	2003-08-02
UJ-KRA-P- 41026-N	KRA-P-368320	Atriplex prostrata Boucher ex DC.	Atriplex prostrata Boucher ex DC.	Atriplex prostrata Boucher ex DC.; Nizina Nadwiślańska; lewy brzeg Wisły; Piotrowice; EF 4590; piaszczysta łacha; 21.09.02; Leg./Det. M. Zarzyka-Ryszka	PL	Piotrowice, lewy brzeg Wisły	piaszczysta łacha	M. Zarzyka-Ryszka	M. Zarzyka-Ryszka	2002-09-21
UJ-KRA-P- 41027-N	KRA-P-368321	Atriplex prostrata Boucher ex DC.	Atriplex prostrata Boucher ex DC.	Atriplex prostrata Boucher ex DC.; Nizina Nadwiślańska; lewy brzeg Wisły; Piotrowice; EF 4590; piaszczysta łacha; 21.09.2002; Leg./Det. M. Zarzyka-Ryszka	PL	Piotrowice, lewy brzeg Wisły	piaszczysta łacha	M. Zarzyka-Ryszka	M. Zarzyka-Ryszka	2002-09-21
UJ-KRA-P- 41028-N	KRA-P-368322	Atriplex prostrata Boucher ex DC.	Atriplex prostrata Boucher ex DC.	Atriplex prostrata Boucher ex DC.; Nizina Nadwiślańska; lewy brzeg Wisły; Piotrowice; EF 4590; terasa, brzeg zarośli wierzbowych; 21.09.02; Leg./Det. M. Zarzyka-Ryszka	PL	Piotrowice, lewy brzeg Wisły	terasa, brzeg zarośli wierzbowych	M. Zarzyka-Ryszka	M. Zarzyka-Ryszka	2002-09-21
UJ-KRA-P- 41029-N	KRA-P-368323	Atriplex prostrata Boucher ex DC.	Atriplex prostrata Boucher ex DC.	Atriplex prostrata Boucher ex DC.; Nizina Nadwiślańska; lewy brzeg Wisły; Piotrowice; EF 4590; terasa, brzeg zarośli wierzbowych; 21.09.2002; Leg./Det. M. Zarzyka-Ryszka	PL	Piotrowice, lewy brzeg Wisły	terasa, brzeg zarośli wierzbowych	M. Zarzyka-Ryszka	M. Zarzyka-Ryszka	2002-09-21
UJ-KRA-P- 41030-N	KRA-P-368324	Atriplex prostrata Boucher ex DC.	Atriplex prostrata Boucher ex DC.	Atriplex prostrata Boucher ex DC.; Nizina Nadwiślańska; lewy brzeg Wisły; Piotrowice; EF 4590; terasa, brzeg zarośli wierzbowych; 21.09.2002; Leg./Det. M. Zarzyka-Ryszka	PL	Piotrowice, lewy brzeg Wisły	terasa, brzeg zarośli wierzbowych	M. Zarzyka-Ryszka	M. Zarzyka-Ryszka	2002-09-21
UJ-KRA-P- 41031-N	KRA-P-368325	Atriplex prostrata Boucher ex DC.	Atriplex prostrata Boucher ex DC.	Atriplex prostrata Boucher ex DC.; Nizina Nadwiślańska; lewy brzeg Wisły; Piotrowice; EF 4590; terasa, brzeg zarośli wierzbowych; 21.09.2002; Leg./Det. M. Zarzyka-Ryszka	PL	Piotrowice, lewy brzeg Wisły	terasa, brzeg zarośli wierzbowych	M. Zarzyka-Ryszka	M. Zarzyka-Ryszka	2002-09-21
UJ-KRA-P- 41032-N	KRA-P-368327	Atriplex prostrata Boucher ex DC.	Atriplex prostrata Boucher ex DC.	Atriplex prostrata Boucher ex DC.; Nizina Nadwiślańska; lewy brzeg Wisły; Piotrowice; EF 4590; piaszczysta łacha; 21.09.02; Leg./Det. M. Zarzyka-Ryszka	PL	Piotrowice, lewy brzeg Wisły	piaszczysta łacha	M. Zarzyka-Ryszka	M. Zarzyka-Ryszka	2002-09-21
UJ-KRA-P- 41033-N	KRA-P-368041	Atriplex prostrata Boucher ex DC.	Atriplex prostrata Boucher ex DC.	Atriplex prostrata Boucher ex DC.; Nizina Nadwiślańska; lewy brzeg Wisły; Komorów; EF 3820; brzeg rzeki; 13.09.03; Leg./Det. M. Zarzyka-Ryszka	PL	Komorów, lewy brzeg Wisły	brzeg rzeki	M. Zarzyka-Ryszka	M. Zarzyka-Ryszka	2003-09-13
UJ-KRA-P- 41034-N	KRA-P-368042	Atriplex prostrata Boucher ex DC.	Atriplex prostrata Boucher ex DC.	Atriplex prostrata Boucher ex DC.; Nizina Nadwiślańska; lewy brzeg Wisły; Komorów; EF 3820; łacha piaszczysta; 13.09.03; Leg./Det. M. Zarzyka-Ryszka	PL	Komorów, lewy brzeg Wisły	łacha piaszczysta	M. Zarzyka-Ryszka	M. Zarzyka-Ryszka	2003-09-13
UJ-KRA-P- 41035-N	KRA-P-368043	Atriplex prostrata Boucher ex DC.	Atriplex prostrata Boucher ex DC.	Atriplex prostrata Boucher ex DC.; Nizina Nadwiślańska; prawy brzeg Wisły; Wola Rogowska; EF 4562; namulisko, brzeg rzeki; 14.09.03; Leg./Det. M. Zarzyka-Ryszka	PL	Wola Rogowska, prawy brzeg Wisły	namulisko, brzeg rzeki	M. Zarzyka-Ryszka	M. Zarzyka-Ryszka	2003-09-14
UJ-KRA-P- 41036-N	KRA-P-368044	Atriplex prostrata Boucher ex DC.	Atriplex prostrata Boucher ex DC.	Atriplex prostrata Boucher ex DC.; Nizina Nadwiślańska; prawy brzeg Wisły; Wola Rogowska; EF 4570; piaszczysty brzeg rzeki; 14.09.03; Leg./Det. M. Zarzyka-Ryszka	PL	Wola Rogowska, prawy brzeg Wisły	piaszczysty brzeg rzeki	M. Zarzyka-Ryszka	M. Zarzyka-Ryszka	2003-09-14
UJ-KRA-P- 41037-N	KRA-P-368311	Atriplex prostrata Boucher ex DC.	Atriplex prostrata Boucher ex DC.	Atriplex prostrata Boucher ex DC.; Nizina Nadwiślańska; prawy brzeg Wisły; Wola Rogowska; EF 4570; piaszczysty brzeg rzeki; 14.09.2003; Leg./Det. M. Zarzyka-Ryszka	PL	Wola Rogowska, prawy brzeg Wisły	piaszczysty brzeg rzeki	M. Zarzyka-Ryszka	M. Zarzyka-Ryszka	2003-09-14
UJ-KRA-P- 41038-N	KRA-P-368310	Atriplex prostrata Boucher ex DC.	Atriplex prostrata Boucher ex DC.	Atriplex prostrata Boucher ex DC.; Nizina Nadwiślańska; prawy brzeg Wisły; Wola Rogowska; EF 4570; piaszczysty brzeg rzeki; 14.09.2003; Leg./Det. M. Zarzyka-Ryszka	PL	Wola Rogowska, prawy brzeg Wisły	piaszczysty brzeg rzeki	M. Zarzyka-Ryszka	M. Zarzyka-Ryszka	2003-09-14
UJ-KRA-P- 41039-N	KRA-P-368038	Atriplex prostrata Boucher ex DC.	Atriplex prostrata Boucher ex DC.	Atriplex prostrata Boucher ex DC.; Nizina Nadwiślańska; lewy brzeg Wisły; Skałka; EF 5426; brzeg rzeki; 21.08.2003; Leg./Det. M. Zarzyka-Ryszka	PL	Skałka, lewy brzeg Wisły	brzeg rzeki	M. Zarzyka-Ryszka	M. Zarzyka-Ryszka	2003-08-21
UJ-KRA-P- 41040-N	KRA-P-368037	Atriplex prostrata Boucher ex DC.	Atriplex prostrata Boucher ex DC.	Atriplex prostrata Boucher ex DC.; Nizina Nadwiślańska; lewy brzeg Wisły; Skałka; EF 5426; brzeg rzeki; 21.08.2003; Leg./Det. M. Zarzyka-Ryszka	PL	Skałka, lewy brzeg Wisły	brzeg rzeki	M. Zarzyka-Ryszka	M. Zarzyka-Ryszka	2003-08-21
UJ-KRA-P- 41041-N	KRA-P-368039	Atriplex prostrata Boucher ex DC.	Atriplex prostrata Boucher ex DC.	Atriplex prostrata Boucher ex DC.; Nizina Nadwiślańska; lewy brzeg Wisły; Połaniec; EF 2925; namulisko na brzegu rzeki; 2.08.03; Leg./Det. M. Zarzyka-Ryszka	PL	Połaniec, lewy brzeg Wisły	namulisko na brzegu rzeki	M. Zarzyka-Ryszka	M. Zarzyka-Ryszka	2003-08-02
UJ-KRA-P- 41042-N	KRA-P-369063	Atriplex prostrata Boucher ex DC.	Atriplex prostrata Boucher ex DC.	Atriplex prostrata Boucher ex DC.; Sidzina k. Krakowa; brzeg słonego stawku; 19 VIII 1980; Leg./Det. H. Trzcińska-Tacik	PL	Sidzina k. Krakowa	brzeg słonego stawku	H. Trzcińska-Tacik	H. Trzcińska-Tacik	1980-08-19
UJ-KRA-P- 41043-N	KRA-P-369068	Atriplex prostrata Boucher ex DC.	Atriplex prostrata Boucher ex DC.	Atriplex prostrata Boucher ex DC.; Moszczenica k. Bochni; usypisko ziemi k. budującego się szybu kopalni soli; 20 VIII 1980; Leg./Det. H. Trzcińska-Tacik	PL	Moszczenica k. Bochni	usypisko ziemi k. budującego się szybu kopalni soli	H. Trzcińska-Tacik	H. Trzcińska-Tacik	1980-08-20
UJ-KRA-P- 41044-N	KRA-P-369264	Atriplex prostrata Boucher ex DC.	Atriplex prostrata Boucher ex DC.	Atriplex prostrata Boucher; Ciechocinek; koło kałuży pod tężnią I; 1.IX.1995; Leg./Det. H. Trzcińska-Tacik	PL	Ciechocinek	koło kałuży pod tężnią I	H. Trzcińska-Tacik	H. Trzcińska-Tacik	1995-09-01
UJ-KRA-P- 41045-N	KRA-P-370946	Atriplex prostrata Boucher ex DC.	Atriplex prostrata Boucher ex DC.	Atriplex prostrata Boucher ex DC.; Barycz k. Wieliczki; grobla przy stawku słonawym koło pompowni (powyżej dawnego stawku górnego); 27.X.1991; Leg./Det. H. Trzcińska-Tacik	PL	Barycz k. Wieliczki	grobla przy stawku słonawym koło pompowni (powyżej dawnego stawku górnego)	H. Trzcińska-Tacik	H. Trzcińska-Tacik	1991-10-27
UJ-KRA-P- 41046-N	KRA-P-370947	Atriplex prostrata Boucher ex DC.	Atriplex prostrata Boucher ex DC.	Atriplex prostrata Boucher ex DC.; Barycz k. Wieliczki; grobla przy stawku słonawym koło pompowni (powyżej dawnego stawku górnego); 27.X.1991; Leg./Det. H. Trzcińska-Tacik	PL	Barycz k. Wieliczki	grobla przy stawku słonawym koło pompowni (powyżej dawnego stawku górnego)	H. Trzcińska-Tacik	H. Trzcińska-Tacik	1991-10-27
UJ-KRA-P- 41047-N	KRA-P-370935	Atriplex prostrata Boucher ex DC.	Atriplex prostrata Boucher ex DC.	Atriplex prostrata Boucher ex DC.; Atriplex hast v. Salin; zdj.1; Barycz k. Wieliczki; na brzegu stawku górnego; 27.X.1991; Leg./Det. H. Trzcińska-Tacik	PL	Barycz k. Wieliczki	na brzegu stawku górnego	H. Trzcińska-Tacik	H. Trzcińska-Tacik	1991-10-27
UJ-KRA-P- 41048-N	KRA-P-370945	Atriplex prostrata Boucher ex DC.	Atriplex prostrata Boucher ex DC.	Atriplex prostrata Boucher ex DC.; A hast sal; Barycz k. Wieliczki; grobla przy słonawym stawie koło pompowni pow. d. górn. stawku; 27.X.1991; Leg./Det. H. Trzcińska-Tacik	PL	Barycz k. Wieliczki	grobla przy stawku słonawym koło pompowni (powyżej dawnego stawku górnego)	H. Trzcińska-Tacik	H. Trzcińska-Tacik	1991-10-27
UJ-KRA-P- 41049-N	KRA-P-370936	Atriplex prostrata Boucher ex DC.	Atriplex prostrata Boucher ex DC.	Atriplex prostrata Boucher ex DC.; Atriplex hastata v. salina; zdj.1; Barycz k. Wieliczki; Leg./Det. H. Trzcińska-Tacik	PL	Barycz k. Wieliczki		H. Trzcińska-Tacik	H. Trzcińska-Tacik
UJ-KRA-P- 41050-N	KRA-P-370917	Atriplex prostrata Boucher ex DC.	Atriplex prostrata Boucher ex DC.	Atriplex prostrata Boucher ex DC.; Atriplex hastata var. salina; Krzyszkowice k. Wieliczki, ul. Sadowa; zasolone miejsce wśród dawnych łąk; licznie; 17.09.2002; Leg./Det. H. Trzcińska-Tacik	PL	Krzyszkowice k. Wieliczki, ul. Sadowa	zasolone miejsce wśród dawnych łąk	H. Trzcińska-Tacik	H. Trzcińska-Tacik	2002-09-17
UJ-KRA-P- 41051-N	KRA-P-372359	Atriplex prostrata Boucher ex DC.	Atriplex prostrata Boucher ex DC.	Atriplex prostrata Boucher ex DC.; Atriplex hastata ?; Senisławice w dolinie Wisły; na polu buraków na terasie z łąkami; 14.09.1999; Leg./Det. H. Trzcińska-Tacik	PL	Senisławice	na polu buraków na terasie z łąkami	H. Trzcińska-Tacik	H. Trzcińska-Tacik	1999-09-14
UJ-KRA-P- 41052-N	KRA-P-372360	Atriplex prostrata Boucher ex DC.	Atriplex prostrata Boucher ex DC.	Atriplex prostrata Boucher ex DC.; Senisławice; w dolinie Wisły; na polu buraków na terasie z łąkami; 14.09.1999; Leg./Det. H. Trzcińska-Tacik	PL	Senisławice	na polu buraków na terasie z łąkami	H. Trzcińska-Tacik	H. Trzcińska-Tacik	1999-09-14
UJ-KRA-P- 41053-N	KRA-P-372366	Atriplex prostrata Boucher ex DC.	Atriplex prostrata Boucher ex DC.	Atriplex prostrata Boucher ex DC.; Atriplex hastata; Odonów; koło drogi przy wjeździe na teren nowej odkrywki cegielni; 17.09.1999; Leg./Det. H. Trzcińska-Tacik	PL	Odonów	koło drogi przy wjeździe na teren nowej odkrywki cegielni	H. Trzcińska-Tacik	H. Trzcińska-Tacik	1999-09-17
UJ-KRA-P- 41054-N	KRA-P-372368	Atriplex prostrata Boucher ex DC.	Atriplex prostrata Boucher ex DC.	Atriplex prostrata Boucher ex DC.; Atriplex hastata ?; Odonów; koło drogi wjazdowej na teren cegielni i nowej odkrywki; 17.09.1999; Leg./Det. H. Trzcińska-Tacik	PL	Odonów	koło drogi wjazdowej na teren cegielni i nowej odkrywki	H. Trzcińska-Tacik	H. Trzcińska-Tacik	1999-09-17
UJ-KRA-P- 41055-N	KRA-P-372355	Atriplex prostrata Boucher ex DC.	Atriplex prostrata Boucher ex DC.	Atriplex prostrata Boucher ex DC. = Atriplex hastata ?; Opatowiec; Dolina Wisły; na brzegu rzeki w pobliżu promu; koło drogi wjazdowej na teren cegielni i nowej odkrywki; 17.09.1999; Leg./Det. H. Trzcińska-Tacik	PL	Opatowiec	na brzegu rzeki w pobliżu promu	H. Trzcińska-Tacik	H. Trzcińska-Tacik	1999-09-04
UJ-KRA-P- 41056-N	KRA-P-374778	Atriplex prostrata Boucher ex DC.	Atriplex prostrata Boucher ex DC.	Atriplex prostrata Boucher ex DC.; 61; 195; Atriplex hastatum L. var. salinum; Ciechocinek; 23.9.1960; słone bagienko koło tężni; Leg./Det. H. Trzcińska-Tacik	PL	Ciechocinek	słone bagienko koło tężni	H. Trzcińska-Tacik	H. Trzcińska-Tacik	1960-09-23
UJ-KRA-P- 41057-N	KRA-P-374781	Atriplex prostrata Boucher ex DC.	Atriplex prostrata Boucher ex DC.	Atriplex prostrata Boucher ex DC.; 61; 195; Atriplex hastatum L. var. salinum; Ciechocinek; 23.9.1960; słone bagienko koło tężni; Leg./Det. H. Trzcińska-Tacik	PL	Ciechocinek	słone bagienko koło tężni	H. Trzcińska-Tacik	M. Zarzyka-Ryszka	1960-09-23
UJ-KRA-P- 41058-N	KRA-P-374779	Atriplex prostrata Boucher ex DC.	Atriplex prostrata Boucher ex DC.	Atriplex prostrata Boucher ex DC.; 61; 195; Atriplex hastatum L. var. salinum; Ciechocinek; 23.9.1960; słone bagienko koło tężni	PL	Ciechocinek	słone bagienko koło tężni	H. Trzcińska-Tacik		1960-09-23
UJ-KRA-P- 41059-N	KRA-P-374780	Atriplex prostrata Boucher ex DC.	Atriplex prostrata Boucher ex DC.	Atriplex prostrata Boucher ex DC.; 61; 195; Atriplex hastatum L. var. salinum; Ciechocinek; 23.9.1960; słone bagienko koło tężni; Leg./Det. H. Trzcińska-Tacik	PL	Ciechocinek	słone bagienko koło tężni	H. Trzcińska-Tacik	H. Trzcińska-Tacik	1960-09-23
UJ-KRA-P- 41060-N	KRA-P-374746	Atriplex prostrata Boucher ex DC.	Atriplex prostrata Boucher ex DC.	61; 195; Atriplex prostrata; Atriplex hastatum L.; 25.9.1960; Przy brzegu wyschniętego stawu odpadowego w IZS w Mątwach k. Inowrocławia; Leg./Det. H. Trzcińska-Tacik	PL	IZS, Mątwy k. Inowrocławia	Przy brzegu wyschniętego stawu odpadowego	H. Trzcińska-Tacik	H. Trzcińska-Tacik	1960-09-25
UJ-KRA-P- 41061-N	KRA-P-370925	Atriplex prostrata Boucher ex DC.	Atriplex prostrata Boucher ex DC.	Atriplex prostrata; Atriplex hastata; Bochnia; w rowie w pobliżu starej hałdy Kopalni soli przy ul. Campi; 11.09.2002; Leg./Det. H. Trzcińska-Tacik	PL	Bochnia, w pobliżu starej hałdy Kopalni soli przy ul. Campi	w rowie	H. Trzcińska-Tacik	H. Trzcińska-Tacik	2002-09-11
UJ-KRA-P- 41062-N	KRA-P-370926	Atriplex prostrata Boucher ex DC.	Atriplex prostrata Boucher ex DC.	Atriplex prostrata; Atriplex hastata; Bochnia; w rowie w pobliżu starej hałdy Kopalni soli w pobl. ul. Campi; 11.09.2002; Leg./Det. H. Trzcińska-Tacik	PL	Bochnia, w pobliżu starej hałdy Kopalni soli przy ul. Campi	w rowie	H. Trzcińska-Tacik	H. Trzcińska-Tacik	2002-09-11
UJ-KRA-P- 41063-N	KRA-P-370922	Atriplex prostrata Boucher ex DC.	Atriplex prostrata Boucher ex DC.	Atriplex prostrata; Atriplex hastata; Chodenice k. Bochni; wylot sztolni Kop. Soli w Bochni - między szynami dawnej kolejki; 11.09.2002r.; Leg./Det. H. Trzcińska-Tacik	PL	Chodenice k. Bochni, wylot sztolni Kop. Soli w Bochni	między szynami dawnej kolejki	H. Trzcińska-Tacik	H. Trzcińska-Tacik	2002-09-11
UJ-KRA-P- 41064-N	KRA-P-370909	Atriplex prostrata Boucher ex DC.	Atriplex prostrata Boucher ex DC.	Atriplex hastata var. Salina; Atriplex prostrata; Szczerbaków k. Wiślicy; k. słonego źródła; 12.09.2002; Leg./Det. H. Trzcińska-Tacik	PL	Szczerbaków k. Wiślicy	k. słonego źródła	H. Trzcińska-Tacik	H. Trzcińska-Tacik	2002-09-12
UJ-KRA-P- 41065-N	KRA-P-368363	Atriplex prostrata Boucher ex DC.	Atriplex prostrata Boucher ex DC.	Atriplex prostrata Boucher ex DC.; Nizina Nadwiślańska; lewy brzeg Wisły; Tursko Małe; EF 2916; brzeg rzeki; 27.07.03; Leg./Det. M. Zarzyka-Ryszka	PL	Tursko Małe, lewy brzeg Wisły	brzeg rzeki	M. Zarzyka-Ryszka	M. Zarzyka-Ryszka	2003-07-27
UJ-KRA-P- 41066-N	KRA-P-368358	Atriplex prostrata Boucher ex DC.	Atriplex prostrata Boucher ex DC.	Atriplex prostrata Boucher ex DC.; Nizina Nadwiślańska; prawy brzeg Wisły; Otałęż; EF 3808; terasa, świeżo usypany brzeg kanału; 7.09.02; Leg./Det. M. Zarzyka-Ryszka	PL	Otałęż, prawy brzeg Wisły	terasa, świeżo usypany brzeg kanału	M. Zarzyka-Ryszka	M. Zarzyka-Ryszka	2002-09-07
UJ-KRA-P- 41067-N	KRA-P-368360	Atriplex prostrata Boucher ex DC.	Atriplex prostrata Boucher ex DC.	Atriplex prostrata Boucher ex DC.; Nizina Nadwiślańska; prawy brzeg Wisły; Łęka Szczucińska; EF 3748; terasa, brzeg pola uprawnego; 31.08.02; Leg./Det. M. Zarzyka-Ryszka	PL	Łęka Szczucińska, prawy brzeg Wisły	terasa, brzeg pola uprawnego	M. Zarzyka-Ryszka	M. Zarzyka-Ryszka	2002-08-31
UJ-KRA-P- 41068-N	KRA-P-368352	Atriplex prostrata Boucher ex DC.	Atriplex prostrata Boucher ex DC.	Atriplex prostrata Boucher ex DC.; Nizina Nadwiślańska; prawy brzeg Wisły; Maniów; EF 3811; brzeg szuwarów, terasa; 31.08.02; Leg./Det. M. Zarzyka-Ryszka	PL	Maniów, prawy brzeg Wisły	brzeg szuwarów, terasa	M. Zarzyka-Ryszka	M. Zarzyka-Ryszka	2002-08-31
UJ-KRA-P- 41069-N	KRA-P-368353	Atriplex prostrata Boucher ex DC.	Atriplex prostrata Boucher ex DC.	Atriplex prostrata Boucher ex DC.; Nizina Nadwiślańska; lewy brzeg Wisły; Łęka; EF 3599; brzeg rzeki; 31.08.03; Leg./Det. M. Zarzyka-Ryszka	PL	Łęka, lewy brzeg Wisły	brzeg rzeki	M. Zarzyka-Ryszka	M. Zarzyka-Ryszka	2003-08-31
UJ-KRA-P- 41070-N	KRA-P-368354	Atriplex prostrata Boucher ex DC.	Atriplex prostrata Boucher ex DC.	Atriplex prostrata Boucher ex DC.; Nizina Nadwiślańska; lewy brzeg Wisły; Łęka; EF 3599; brzeg rzeki; 31.08.03; Leg./Det. M. Zarzyka-Ryszka	PL	Łęka, lewy brzeg Wisły	brzeg rzeki	M. Zarzyka-Ryszka	M. Zarzyka-Ryszka	2003-08-31
UJ-KRA-P- 41071-N	KRA-P-368355	Atriplex prostrata Boucher ex DC.	Atriplex prostrata Boucher ex DC.	Atriplex prostrata Boucher ex DC.; Nizina Nadwiślańska; prawy brzeg Wisły; Otałęż; EF 3808; terasa, zbocze kanału; 7.09.02; Leg./Det. M. Zarzyka-Ryszka	PL	Otałęż, prawy brzeg Wisły	terasa, zbocze kanału	M. Zarzyka-Ryszka	M. Zarzyka-Ryszka	2002-09-07
UJ-KRA-P- 41072-N	KRA-P-368356	Atriplex prostrata Boucher ex DC.	Atriplex prostrata Boucher ex DC.	Atriplex prostrata Boucher ex DC.; Nizina Nadwiślańska; lewy brzeg Wisły; Senisławice; EF 4516; terasa, zarośla wierzbowe; 11.08.02; Leg./Det. M. Zarzyka-Ryszka	PL	Senisławice, lewy brzeg Wisły	terasa, zarośla wierzbowe	M. Zarzyka-Ryszka	M. Zarzyka-Ryszka	2002-08-11
UJ-KRA-P- 41073-N	KRA-P-368357	Atriplex prostrata Boucher ex DC.	Atriplex prostrata Boucher ex DC.	Atriplex prostrata Boucher ex DC.; Nizina Nadwiślańska; lewy brzeg Wisły; Senisławice; EF 4516; terasa, zarośla wierzbowe; 11.08.02; Leg./Det. M. Zarzyka-Ryszka	PL	Senisławice, lewy brzeg Wisły	terasa, zarośla wierzbowe	M. Zarzyka-Ryszka	M. Zarzyka-Ryszka	2002-08-11
UJ-KRA-P- 41074-N	KRA-P-368359	Atriplex prostrata Boucher ex DC.	Atriplex prostrata Boucher ex DC.	Atriplex prostrata Boucher ex DC.; Nizina Nadwiślańska; lewy brzeg Wisły; Senisławice; EF 4516; terasa, zarośla wierzbowe; 11.08.2002; Leg./Det. M. Zarzyka-Ryszka	PL	Senisławice, lewy brzeg Wisły	terasa, zarośla wierzbowe	M. Zarzyka-Ryszka	M. Zarzyka-Ryszka	2002-08-11
UJ-KRA-P- 41075-N	KRA-P-368348	Atriplex prostrata Boucher ex DC.	Atriplex prostrata Boucher ex DC.	Atriplex prostrata Boucher ex DC.; Nizina Nadwiślańska; prawy brzeg Wisły; Otałęż; EF 3808; terasa, świeżo nawieziona ziemia (zbocze kanału); 7.08.02; Leg./Det. M. Zarzyka-Ryszka	PL	Otałęż, prawy brzeg Wisły	terasa, świeżo nawieziona ziemia (zbocze kanału)	M. Zarzyka-Ryszka	M. Zarzyka-Ryszka	2002-08-07
UJ-KRA-P- 41076-N	KRA-P-368349	Atriplex prostrata Boucher ex DC.	Atriplex prostrata Boucher ex DC.	Atriplex prostrata Boucher ex DC.; Nizina Nadwiślańska; prawy brzeg Wisły; Otałęż; EF 3808; terasa, świeżo nawieziona ziemia (zbocze kanału); 7.08.02; Leg./Det. M. Zarzyka-Ryszka	PL	Otałęż, prawy brzeg Wisły	terasa, świeżo nawieziona ziemia (zbocze kanału)	M. Zarzyka-Ryszka	M. Zarzyka-Ryszka	2002-08-07
UJ-KRA-P- 41077-N	KRA-P-368339	Atriplex prostrata Boucher ex DC.	Atriplex prostrata Boucher ex DC.	Atriplex prostrata Boucher ex DC.; Nizina Nadwiślańska; prawy brzeg Wisły; Biskupice; EF 4525; brzeg rzeki; 17.09.2003; Leg./Det. M. Zarzyka-Ryszka	PL	Biskupice, prawy brzeg Wisły	brzeg rzeki	M. Zarzyka-Ryszka	M. Zarzyka-Ryszka	2003-09-17
UJ-KRA-P- 41078-N	KRA-P-368334	Atriplex prostrata Boucher ex DC.	Atriplex prostrata Boucher ex DC.	Atriplex prostrata Boucher ex DC.; Nizina Nadwiślańska; prawy brzeg Wisły; Górka; EF 5445; terasa, brzeg drogi; 7.09.03; Leg./Det. M. Zarzyka-Ryszka	PL	Górka, prawy brzeg Wisły	terasa, brzeg drogi	M. Zarzyka-Ryszka	M. Zarzyka-Ryszka	2003-09-07
UJ-KRA-P- 41079-N	KRA-P-368335	Atriplex prostrata Boucher ex DC.	Atriplex prostrata Boucher ex DC.	Atriplex prostrata Boucher ex DC.; Nizina Nadwiślańska; prawy brzeg Wisły; Górka; EF 5445; terasa, brzeg drogi; 7.09.2003; Leg./Det. M. Zarzyka-Ryszka	PL	Górka, prawy brzeg Wisły	terasa, brzeg drogi	M. Zarzyka-Ryszka	M. Zarzyka-Ryszka	2003-09-07
UJ-KRA-P- 41080-N	KRA-P-368336	Atriplex prostrata Boucher ex DC.	Atriplex prostrata Boucher ex DC.	Atriplex prostrata Boucher ex DC.; Nizina Nadwiślańska; prawy brzeg Wisły; Górka; EF 5445; terasa, brzeg drogi; 7.09.2003; Leg./Det. M. Zarzyka-Ryszka	PL	Górka, prawy brzeg Wisły	terasa, brzeg drogi	M. Zarzyka-Ryszka	M. Zarzyka-Ryszka	2003-09-07
UJ-KRA-P- 41081-N	KRA-P-368337	Atriplex prostrata Boucher ex DC.	Atriplex prostrata Boucher ex DC.	Atriplex prostrata Boucher ex DC.; Nizina Nadwiślańska; lewy brzeg Wisły; Kółko Żabieckie; EF 3738; terasa, brzeg zbiornika astatycznego; 13.09.03; Leg./Det. M. Zarzyka-Ryszka	PL	Kółko Żabieckie, lewy brzeg Wisły	terasa, brzeg zbiornika astatycznego	M. Zarzyka-Ryszka	M. Zarzyka-Ryszka	2003-09-13
UJ-KRA-P- 41082-N	KRA-P-368338	Atriplex prostrata Boucher ex DC.	Atriplex prostrata Boucher ex DC.	Atriplex prostrata Boucher ex DC.; Nizina Nadwiślańska; prawy brzeg Wisły; Biskupice; EF 4525; brzeg rzeki; 17.09.2003; Leg./Det. M. Zarzyka-Ryszka	PL	Biskupice, prawy brzeg Wisły	brzeg rzeki	M. Zarzyka-Ryszka	M. Zarzyka-Ryszka	2003-09-17
UJ-KRA-P- 41083-N	KRA-P-368340	Atriplex prostrata Boucher ex DC.	Atriplex prostrata Boucher ex DC.	Atriplex prostrata Boucher ex DC.; Nizina Nadwiślańska; lewy brzeg Wisły; Piotrowice; EF 4590; terasa, brzeg zarośli wierzbowych; 21.09.02; Leg./Det. M. Zarzyka-Ryszka	PL	Piotrowice, lewy brzeg Wisły	terasa, brzeg zarośli wierzbowych	M. Zarzyka-Ryszka	M. Zarzyka-Ryszka	2002-09-21
UJ-KRA-P- 41084-N	KRA-P-368341	Atriplex prostrata Boucher ex DC.	Atriplex prostrata Boucher ex DC.	Atriplex prostrata Boucher ex DC.; Nizina Nadwiślańska; lewy brzeg Wisły; Piotrowice; EF 4590; terasa, brzeg zarośli wierzbowych; 21.09.2002; Leg./Det. M. Zarzyka-Ryszka	PL	Piotrowice, lewy brzeg Wisły	terasa, brzeg zarośli wierzbowych	M. Zarzyka-Ryszka	M. Zarzyka-Ryszka	2002-09-21
UJ-KRA-P- 41085-N	KRA-P-368342	Atriplex prostrata Boucher ex DC.	Atriplex prostrata Boucher ex DC.	Atriplex prostrata Boucher ex DC.; Nizina Nadwiślańska; lewy brzeg Wisły; Piotrowice; EF 4590; terasa, brzeg zarośli wierzbowych; 21.09.2002; Leg./Det. M. Zarzyka-Ryszka	PL	Piotrowice, lewy brzeg Wisły	terasa, brzeg zarośli wierzbowych	M. Zarzyka-Ryszka	M. Zarzyka-Ryszka	2002-09-21
UJ-KRA-P- 41086-N	KRA-P-369168	Atriplex prostrata Boucher ex DC.	Atriplex prostrata Boucher ex DC.	Atriplex prostrata Boucher ex DC.; Atriplex hastata; Niecka Nidy; Szczerbaków koło Wiślicy; koło słonego źródła; 13.10.2003r.; Leg./Det. H. Trzcińska-Tacik	PL	Szczerbaków k. Wiślicy	koło słonego źródła	H. Trzcińska-Tacik	H. Trzcińska-Tacik	2003-10-13
UJ-KRA-P- 41087-N	KRA-P-369174	Atriplex prostrata Boucher ex DC.	Atriplex prostrata Boucher ex DC.	Atriplex prostrata Boucher ex DC.; Baranów koło Buska; zagłębienie wśród pol ze słoną wodą na pd-wsch od wsi; 13.10.2003r.; Leg./Det. H. Trzcińska-Tacik	PL	Baranów koło Buska	zagłębienie wśród pol ze słoną wodą na pd-wsch od wsi	H. Trzcińska-Tacik	H. Trzcińska-Tacik	2003-10-13
UJ-KRA-P- 41088-N	KRA-P-369169	Atriplex prostrata Boucher ex DC.	Atriplex prostrata Boucher ex DC.	Atriplex prostrata Boucher ex DC.; Atriplex hastata; Niecka Nidy; Szczerbaków koło Wiślicy; koło słonego źródła; 13.10.2003r.; Leg./Det. H. Trzcińska-Tacik	PL	Szczerbaków k. Wiślicy	koło słonego źródła	H. Trzcińska-Tacik	H. Trzcińska-Tacik	2003-10-13
UJ-KRA-P- 41089-N	KRA-P-369167	Atriplex prostrata Boucher ex DC.	Atriplex prostrata Boucher ex DC.	Atriplex prostrata Boucher ex DC.; Atriplex hastata; Niecka Nidy; Szczerbaków koło Wiślicy; koło słonego źródła; 13.10.2003r.; Leg./Det. H. Trzcińska-Tacik	PL	Szczerbaków k. Wiślicy	koło słonego źródła	H. Trzcińska-Tacik	H. Trzcińska-Tacik	2003-10-13
UJ-KRA-P- 41090-N	KRA-P-369147	Atriplex prostrata Boucher ex DC.	Atriplex prostrata Boucher ex DC.	Atriplex prostrata Boucher ex DC.; Atriplex hastata var. salina; Gadawa k. Buska; na łące poniżej słonej studni; 29.09.1999; Leg./Det. H. Trzcińska-Tacik	PL	Gadawa k. Buska	na łące poniżej słonej studni	H. Trzcińska-Tacik	H. Trzcińska-Tacik	1999-09-29
UJ-KRA-P- 41091-N	KRA-P-369178	Atriplex prostrata Boucher ex DC.	Atriplex prostrata Boucher ex DC.	Atriplex prostrata Boucher; Atriplex hastata; Baranów koło Buska; zagłębienie wśród pol ze słoną wodą na pd-wsch od wsi; 13.10.2003r.; Leg./Det. H. Trzcińska-Tacik	PL	Baranów koło Buska	zagłębienie wśród pol ze słoną wodą na pd-wsch od wsi	H. Trzcińska-Tacik	H. Trzcińska-Tacik	2003-10-13
UJ-KRA-P- 41092-N	KRA-P-369136	Atriplex prostrata Boucher ex DC.	Atriplex prostrata Boucher ex DC.	Atriplex prostrata Boucher et DC.; Atriplex hastata; Szczerbaków koło Wiślicy; otoczenie słonego źródła; 29.09.1999; Leg./Det. H. Trzcińska-Tacik	PL	Szczerbaków k. Wiślicy	otoczenie słonego źródła	H. Trzcińska-Tacik	H. Trzcińska-Tacik	1999-09-29
UJ-KRA-P- 41093-N	KRA-P-369149	Atriplex prostrata Boucher ex DC.	Atriplex prostrata Boucher ex DC.	Atriplex prostrata Boucher ex DC.; Atriplex hastata; Szczerbaków koło Wiślicy; koło słonego źródła; 29.09.1999; Leg./Det. H. Trzcińska-Tacik	PL	Szczerbaków k. Wiślicy	koło słonego źródła	H. Trzcińska-Tacik	H. Trzcińska-Tacik	1999-09-29
UJ-KRA-P- 41094-N	KRA-P-369137	Atriplex prostrata Boucher ex DC.	Atriplex prostrata Boucher ex DC.	Atriplex prostrata Boucher ex DC.; Atriplex hastata; Baranów k. Buska; w słonym stawku; 29.09.1999.; Leg./Det. H. Trzcińska-Tacik	PL	Baranów koło Buska	w słonym stawku	H. Trzcińska-Tacik	H. Trzcińska-Tacik	1999-09-29
UJ-KRA-P- 41095-N	KRA-P-369099	Atriplex prostrata Boucher ex DC.	Atriplex prostrata Boucher ex DC.	Atriplex prostrata Boucher ex DC.; Wyspa Chrząszczewska; brzeg drogi k. skupienia halofitów; okolice Kamienia Pomorskiego; Atriplex hastata; 10.9.1981; Leg./Det. H. Trzcińska-Tacik	PL	Wyspa Chrząszczewska, okolice Kamienia Pomorskiego	brzeg drogi k. skupienia halofitów	H. Trzcińska-Tacik	H. Trzcińska-Tacik	1981-09-10
UJ-KRA-P- 41096-N	KRA-P-369069	Atriplex prostrata Boucher ex DC.	Atriplex prostrata Boucher ex DC.	Atriplex prostrata Boucher ex DC.; Moszczenica k. Bochni; usypisko ziemi k. budującego się szybu kopalni soli; 20 VIII 1980; ch.4; Atriplex prostrata; Leg./Det. H. Trzcińska-Tacik	PL	Moszczenica k. Bochni	usypisko ziemi k. budującego się szybu kopalni soli	H. Trzcińska-Tacik	H. Trzcińska-Tacik	1980-08-20
UJ-KRA-P- 41097-N	KRA-P-369074	Atriplex prostrata Boucher ex DC.	Atriplex prostrata Boucher ex DC.	Atriplex prostrata Boucher ex DC.; Barycz k. Wieliczki; brzeg słonego stawu; 20.X.84; Leg./Det. H. Trzcińska-Tacik	PL	Barycz k. Wieliczki	brzeg słonego stawu	H. Trzcińska-Tacik	H. Trzcińska-Tacik	1984-10-20
UJ-KRA-P- 41098-N	KRA-P-369081	Atriplex prostrata Boucher ex DC.	Atriplex prostrata Boucher ex DC.	Atriplex prostrata Boucher ex DC.; Atriplex hastata; Kamień Pomorski; na brzegu trzcin nad Dziwną; koło przystani żeglarskiej; 11.IX.1981; Leg./Det. H. Trzcińska-Tacik	PL	Kamień Pomorski, koło przystani żeglarskiej	na brzegu trzcin nad Dziwną	H. Trzcińska-Tacik	H. Trzcińska-Tacik	1981-09-11
UJ-KRA-P- 41099-N	KRA-P-369086	Atriplex prostrata Boucher ex DC.	Atriplex prostrata Boucher ex DC.	Atriplex prostrata Boucher ex DC.; Atriplex hastata; Kamień Pomorski; gliniaste nieużytki; koło przystani żeglarskiej; 11.IX.1981; Leg./Det. H. Trzcińska-Tacik	PL	Kamień Pomorski, koło przystani żeglarskiej	gliniaste nieużytki	H. Trzcińska-Tacik	H. Trzcińska-Tacik	1981-09-11
UJ-KRA-P- 41100-N	KRA-P-369094	Atriplex prostrata Boucher ex DC.	Atriplex prostrata Boucher ex DC.	Atriplex prostrata Boucher ex DC.; Wyspa Chrząszczewska; łąka w pobliżu największ. płatu Salicaria; Atriplex hastata; 10.9.1981; Leg./Det. H. Trzcińska-Tacik	PL	Wyspa Chrząszczewska	łąka w pobliżu największego płatu Salicaria	H. Trzcińska-Tacik	H. Trzcińska-Tacik	1981-09-10
UJ-KRA-P- 41101-N	KRA-P-369072	Atriplex prostrata Boucher ex DC.	Atriplex prostrata Boucher ex DC.	Atriplex prostrata Boucher ex DC.; Barycz k. Wieliczki; brzeg słonego stawku; 20.X.84; Atriplex prostrata; Leg./Det. H. Trzcińska-Tacik	PL	Barycz k. Wieliczki	brzeg słonego stawku	H. Trzcińska-Tacik	H. Trzcińska-Tacik	1984-10-20
UJ-KRA-P- 41102-N	KRA-P-362128	Atriplex prostrata Boucher ex DC.	Atriplex prostrata Boucher ex DC.	Atriplex hastata L. var. salina; Atriplex prostrata Boucher ex DC.; Dolina dolnej Nidy; Gadawa; koło stawku na łące, do którego uchodzi ściek ze słonej studni; 11.7.1961r.; Leg. H. Trzcińska	PL	Gadawa	koło stawku na łące, do którego uchodzi ściek ze słonej studni	H. Trzcińska-Tacik		1961-07-11
UJ-KRA-P- 41103-N	KRA-P-362129	Atriplex prostrata Boucher ex DC.	Atriplex prostrata Boucher ex DC.	Atriplex hastata L. var. salina; Atriplex prostrata Boucher ex DC.; Dolina dolnej Nidy; Gadawa; bagienko na środku łąki; 11.7.1961r.; Leg. H. Trzcińska	PL	Gadawa	bagienko na środku łąki	H. Trzcińska-Tacik		1961-07-11
UJ-KRA-P- 41104-N	KRA-P-362125	Atriplex prostrata Boucher ex DC.	Atriplex prostrata Boucher ex DC.	Atriplex hastata L. var. salina; Atriplex prostrata Boucher ex DC.; Dolina dolnej Nidy; Szczerbaków koło Wiślicy; koło słonego źródła; 11.7.1961r.; Leg. H. Trzcińska	PL	Szczerbaków k. Wiślicy	koło słonego źródła	H. Trzcińska-Tacik		1961-07-11
UJ-KRA-P- 41105-N	KRA-P-362127	Atriplex prostrata Boucher ex DC.	Atriplex prostrata Boucher ex DC.	Atriplex hastata L. var. salina; Atriplex prostrata Boucher ex DC.; Dolina dolnej Nidy; Szczerbaków koło Wiślicy; przy słonym bagienku w bruździe; 11.7.1961r.; Leg. H. Trzcińska	PL	Szczerbaków k. Wiślicy	przy słonym bagienku w bruździe	H. Trzcińska-Tacik		1961-07-11
UJ-KRA-P- 41106-N	KRA-P-362122	Atriplex prostrata Boucher ex DC.	Atriplex prostrata Boucher ex DC.	Atriplex hastata L. var. salina; Atriplex prostrata Boucher ex DC.; Dolina dolnej Nidy; Szczerbaków koło Wiślicy; koło słonego źródła; 11.7.1961r.; Leg. H. Trzcińska	PL	Szczerbaków k. Wiślicy	koło słonego źródła	H. Trzcińska-Tacik		1961-07-11
UJ-KRA-P- 41107-N	KRA-P-362114	Atriplex prostrata Boucher ex DC.	Atriplex prostrata Boucher ex DC.	Atriplex hastata L. var. salina; Atriplex prostrata Boucher ex DC.; Dolina dolnej Nidy; Gadawa koło Buska; wzdłuż ścieku ze słonej studni na łąki; 11.7.1961r.; Leg. H. Trzcińska	PL	Gadawa k. Buska	wzdłuż ścieku ze słonej studni na łąki	H. Trzcińska-Tacik		1961-07-11
UJ-KRA-P- 41108-N	KRA-P-362181	Atriplex prostrata Boucher ex DC.	Atriplex prostrata Boucher ex DC.	Atriplex prostrata Boucher ex DC.; (A hastata); Szczerbaków k. Wiślicy; koło słonego źródła; 5.X.2001; Leg./Det. H. Trzcińska-Tacik	PL	Szczerbaków k. Wiślicy	koło słonego źródła	H. Trzcińska-Tacik	H. Trzcińska-Tacik	2001-10-05
UJ-KRA-P- 41109-N	KRA-P-366217	Atriplex prostrata Boucher ex DC.	Atriplex prostrata Boucher ex DC.	Atriplex prostrata Boucher ex DC.; solnisko; Inowrocław Mątwy; 52°45'05''N 18°13'07''E; 10.09.2004; Leg. A. i M. Nobis; Det. M. Nobis	PL	Inowrocław Mątwy	solnisko	A. Nobis, M. Nobis	M. Nobis	2004-09-10
UJ-KRA-P- 41110-N	KRA-P-368903	Atriplex prostrata Boucher ex DC.	Atriplex prostrata Boucher ex DC.	Atriplex prostrata Boucher ex DC.; Pomorze Zach.; Kamień Pomorski; zarośla trzcin na zach brzegu Świńca nieco na półn. od szosy do Międzyzdrojów; 11.09.1981; Leg./Det. H. Trzcińska-Tacik	PL	Kamień Pomorski, na N od szosy do Międzyzdrojów	zarośla trzcin na W brzegu Świńca	H. Trzcińska-Tacik	H. Trzcińska-Tacik	1981-09-11
UJ-KRA-P- 41111-N	KRA-P-368891	Atriplex prostrata Boucher ex DC.	Atriplex prostrata Boucher ex DC.	Atriplex prostrata Boucher; (A. hastatum) ssp. Salina; Bochnia; na brzegu rowu odwadniającego między nowymi domkami, poniżej hałdy kopalni soli; 5.X.1991; Leg./Det. H. Trzcińska-Tacik	PL	Bochnia	na brzegu rowu odwadniającego między nowymi domkami, poniżej hałdy kopalni soli	H. Trzcińska-Tacik	H. Trzcińska-Tacik	1991-10-05
UJ-KRA-P- 41112-N	KRA-P-372052	Atriplex prostrata Boucher ex DC.	Atriplex prostrata Boucher ex DC.	Atriplex prostrata Boucher ex DC.; Atriplex hastata var. salina; Owczary k. Buska; rezer. halofitów w szuwarach; 27.08.1999; Leg./Det. H. Trzcińska-Tacik	PL	Owczary k. Buska	rezer. halofitów w szuwarach	H. Trzcińska-Tacik	H. Trzcińska-Tacik	1999-08-27
UJ-KRA-P- 41113-N	KRA-P-372121	Atriplex prostrata Boucher ex DC.	Atriplex prostrata Boucher ex DC.	Atriplex prostrata Boucher ex DC.; Atriplex hastata var. salina; Owczary k. Buska; 27.08.1999; Leg./Det. H. Trzcińska-Tacik	PL	Owczary k. Buska		H. Trzcińska-Tacik	H. Trzcińska-Tacik	1999-08-27
UJ-KRA-P- 41114-N	KRA-P-372448	Atriplex prostrata Boucher ex DC.	Atriplex prostrata Boucher ex DC.	Atriplex prostrata Boucher ex DC.; Atriplex hastata var. salina; Kraków, Barycz; na przydrożu koło baraków i słonych run w lesie; 29.08.1998; Leg./Det. H. Trzcińska-Tacik	PL	Kraków, Barycz	na przydrożu koło baraków i słonych run w lesie	H. Trzcińska-Tacik	H. Trzcińska-Tacik	1998-08-29
UJ-KRA-P- 41115-N	KRA-P-372447	Atriplex prostrata Boucher ex DC.	Atriplex prostrata Boucher ex DC.	Atriplex prostrata Boucher ex DC.; Atriplex hastata var. salina; Kraków, Barycz; na przydrożu koło baraków i słonych run w lesie; 29.08.1998; Leg./Det. H. Trzcińska-Tacik	PL	Kraków, Barycz	na przydrożu koło baraków i słonych run w lesie	H. Trzcińska-Tacik	H. Trzcińska-Tacik	1998-08-29
UJ-KRA-P- 41116-N	KRA-P-375189	Atriplex prostrata Boucher ex DC.	Atriplex prostrata Boucher ex DC.	Atriplex prostrata Boucher ex DC.; Atriplex hastata; Płask. Proszowicki; Broniszów; przy drodze płn skraj lasu; 24.06.1997; Leg./Det. H. Trzcińska-Tacik	PL	Broniszów	przy drodze, płn skraj lasu	H. Trzcińska-Tacik	H. Trzcińska-Tacik	1997-06-24
UJ-KRA-P- 41117-N	KRA-P-375205	Atriplex prostrata Boucher ex DC.	Atriplex prostrata Boucher ex DC.	Atriplex prostrata Boucher ex DC.; Atriplex hastata; Kazimierza Wielka; brzeg pastwisk gęsich i ulicy we wsi; 25.09.1997; Leg./Det. H. Trzcińska-Tacik	PL	Kazimierza Wielka	brzeg pastwisk gęsich i ulicy we wsi	H. Trzcińska-Tacik	H. Trzcińska-Tacik	1997-09-25
UJ-KRA-P- 41118-N	KRA-P-376686	Atriplex prostrata Boucher ex DC.	Atriplex prostrata Boucher ex DC.	Atriplex prostrata Boucher ex DC.; Atriplex hastata; Kluczbork IV; koło torów za II mostem; 19.VII.1966; Leg. A. Sendek; Det. H. Trzcińska-Tacik	PL	Kluczbork IV	koło torów za II mostem	A. Sendek	H. Trzcińska-Tacik	1966-07-19
UJ-KRA-P- 41119-N	KRA-P-377392	Atriplex prostrata Boucher ex DC.	Atriplex prostrata Boucher ex DC.	Atriplex prostrata Boucher ex DC.; Atriplex hastata; Wybrzeże Bałtyku; ok. Gdańska; słone łąki w pobliżu ujścia Wisły Śmiałej do Bałtyku; 16.09.1978r.; Leg./Det. H. Trzcińska-Tacik	PL	ok. Gdańska, w pobliżu ujścia Wisły Śmiałej do Bałtyku	słone łąki	H. Trzcińska-Tacik	H. Trzcińska-Tacik	1978-09-16
UJ-KRA-P- 41120-N	KRA-P-369128	Atriplex prostrata Boucher ex DC.	Atriplex prostrata Boucher ex DC.	Atriplex prostrata Boucher ex DC.; Kraków- Barycz; solnisko w lesie; 25.IX.1999; Leg./Det. H. Trzcińska-Tacik	PL	Kraków, Barycz	solnisko w lesie	H. Trzcińska-Tacik	H. Trzcińska-Tacik	1999-09-25
UJ-KRA-P- 41121-N	KRA-P-369155	Atriplex prostrata Boucher ex DC.	Atriplex prostrata Boucher ex DC.	Atriplex prostrata Boucher ex DC.; Atriplex hastata; Barycz koło Wieliczki; 9.10.2003r.; miejsca jeszcze niedawno zasobne w lesie grądowym; Leg./Det. H. Trzcińska-Tacik	PL	Barycz koło Wieliczki	iejsca jeszcze niedawno zasolone w lesie grądowym	H. Trzcińska-Tacik	H. Trzcińska-Tacik	2003-10-09
UJ-KRA-P- 41122-N	KRA-P-369186	Atriplex prostrata Boucher ex DC.	Atriplex prostrata Boucher ex DC.	Atriplex prostrata Boucher ex DC.; Atriplex hastata var. salina; Kraków - Sidzina; na brzegu słonego stawku przy ul. Wrony; 29.VIII.98; Leg./Det. H. Trzcińska-Tacik	PL	Kraków - Sidzina, przy ul. Wrony	na brzegu słonego stawku	H. Trzcińska-Tacik	H. Trzcińska-Tacik	1998-08-29
UJ-KRA-P- 41123-N	KRA-P-369157	Atriplex prostrata Boucher ex DC.	Atriplex prostrata Boucher ex DC.	Atriplex prostrata Boucher ex DC.; Atriplex hastata +1 dz.a mitens; Barycz koło Wieliczki; 9.10.2003 r.; koło drogi przez dawne miejsca zasolone i dawne gosp.; Leg./Det. H. Trzcińska-Tacik	PL	Barycz koło Wieliczki	koło drogi przez dawne miejsca zasolone i dawne gosp.	H. Trzcińska-Tacik	H. Trzcińska-Tacik	2003-10-09
UJ-KRA-P- 41124-N	KRA-P-369176	Atriplex prostrata Boucher ex DC.	Atriplex prostrata Boucher ex DC.	Atriplex prostrata Boucher ex DC.; Atriplex hastata; Gadawa koło Buska; miejsce wykoszone poniżej słonej studni - woda w płacie słona; 13.10.2003r.; Leg./Det. H. Trzcińska-Tacik	PL	Gadawa koło Buska	miejsce wykoszone poniżej słonej studni - woda w płacie słona	H. Trzcińska-Tacik	H. Trzcińska-Tacik	2003-10-13
UJ-KRA-P- 41125-N	KRA-P-369164	Atriplex prostrata Boucher ex DC.	Atriplex prostrata Boucher ex DC.	Atriplex prostrata Boucher ex DC.; Atriplex hastata; Krzyszkowice koło Wieliczki; 9.10.2003r.; bardziej na brzegu zasol. miejsca; Leg./Det. H. Trzcińska-Tacik	PL	Krzyszkowice koło Wieliczki	bardziej na brzegu zasol. miejsca	H. Trzcińska-Tacik	H. Trzcińska-Tacik	2003-10-09
UJ-KRA-P- 41126-N	KRA-P-369165	Atriplex prostrata Boucher ex DC.	Atriplex prostrata Boucher ex DC.	Atriplex prostrata Boucher ex DC.; Atriplex hastata; Krzyszkowice koło Wieliczki; 9.10.2003r.; bardziej na brzegu zasol. miejsca; Leg./Det. H. Trzcińska-Tacik	PL	Krzyszkowice koło Wieliczki	bardziej na brzegu zasol. miejsca	H. Trzcińska-Tacik	H. Trzcińska-Tacik	2003-10-09
UJ-KRA-P- 41127-N	KRA-P-442528	Atriplex prostrata Boucher ex DC.	Atriplex prostrata Boucher ex DC.	Atriplex prostrata Boucher ex DC.; Ruszcza n. Wisłą; ATPOL: EF 2920; Nizina Nadwiślańska; przydroże na terasie zalewowej Wisły; 21.09.2009r.; Leg./Det. Agnieszka Pierścińska	PL	Ruszcza n. Wisłą	przydroże na terasie zalewowej Wisły	A. Pierścińska	A. Pierścińska	2009-09-21
UJ-KRA-P- 41128-N	KRA-P-441593	Atriplex prostrata Boucher ex DC.	Atriplex prostrata Boucher ex DC.	Atriplex prostrata; Kraków - Zwał Krakowskich Zakładów Sodowych, część "nowa" osadnik 17,12 (+); 19.09.2006; Leg./Det. Ewa Chwałek	PL	Kraków - Zwał Krakowskich Zakładów Sodowych		E. Chwałek	E. Chwałek	2006-09-19
UJ-KRA-P- 41129-N	KRA-P-442489	Atriplex prostrata Boucher ex DC.	Atriplex prostrata Boucher ex DC.	Atriplex prostrata Boucher ex DC.; Wierzbica; ATPOL: EF 1701; Niecka Połaniecka; nasyp kolejowy; 1.08.2006 r.; Leg./Det. Agnieszka Pierścińska	PL	Wierzbica	nasyp kolejowy	A. Pierścińska	A. Pierścińska	2006-08-01
UJ-KRA-P- 41130-N	KRA-P-442487	Atriplex prostrata Boucher ex DC.	Atriplex prostrata Boucher ex DC.	Atriplex prostrata Boucher ex DC.; Sufczyce; ATPOL: EF 1733; Niecka Połaniecka; brzeg stawu; 12.07.2007r.; Leg./Det. Agnieszka Pierścińska	PL	Sufczyce	brzeg stawu	A. Pierścińska	A. Pierścińska	2007-07-12
UJ-KRA-P- 41131-N	KRA-P-442488	Atriplex prostrata Boucher ex DC.	Atriplex prostrata Boucher ex DC.	Atriplex prostrata Boucher ex DC.; Sufczyce; ATPOL: EF 1733; Niecka Połaniecka; brzeg stawu; 12.07.2007r.; Leg./Det. Agnieszka Pierścińska	PL	Sufczyce	brzeg stawu	A. Pierścińska	A. Pierścińska	2007-07-12
UJ-KRA-P- 41132-N	KRA-P-442480	Atriplex prostrata Boucher ex DC.	Atriplex prostrata Boucher ex DC.	Atriplex prostrata Boucher ex DC.; Podwale; ATPOL: FF 1031; Nizina Nadwiślańska; piaszczysty brzeg Wisły; 16.07.2008r.; Leg./Det. Agnieszka Pierścińska	PL	Podwale	piaszczysty brzeg Wisły	A. Pierścińska	A. Pierścińska	2008-07-16
UJ-KRA-P- 41133-N	KRA-P-442493	Atriplex prostrata Boucher ex DC.	Atriplex prostrata Boucher ex DC.	Atriplex prostrata Boucher ex DC.; Brzozowa; ATPOL: EF 2901; Niecka Połaniecka; przydroże wiejskie; 23.07.2007r.; Leg./Det. Agnieszka Pierścińska	PL	Brzozowa	przydroże wiejskie	A. Pierścińska	A. Pierścińska	2007-07-23
UJ-KRA-P- 41134-N	KRA-P-442492	Atriplex prostrata Boucher ex DC.	Atriplex prostrata Boucher ex DC.	Atriplex prostrata Boucher ex DC.; Brzozowa; ATPOL: EF 2901; Niecka Połaniecka; przydroże wiejskie; 23.07.2007r.; Leg./Det. Agnieszka Pierścińska	PL	Brzozowa	przydroże wiejskie	A. Pierścińska	A. Pierścińska	2007-07-23
UJ-KRA-P- 41135-N	KRA-P-442494	Atriplex prostrata Boucher ex DC.	Atriplex prostrata Boucher ex DC.	Atriplex prostrata Boucher ex DC.; na SE od Długołęki; ATPOL: FF 1013; Nizina Nadwiślańska; brzeg Wisły; 28.09.2009r.; Leg./Det. Agnieszka Pierścińska	PL	na SE od Długołęki	brzeg Wisły	A. Pierścińska	A. Pierścińska	2009-09-28
UJ-KRA-P- 41136-N	KRA-P-506389	Atriplex prostrata Boucher ex DC.	Atriplex prostrata Boucher ex DC.	Atriplex prostrata Boucher ex DC.; Mezoreg.: Płaskowyż Jędrzejowski; Stan. EF 0322; Motkowice - Kol. Antoniów (do Nidy); Siedl. Przydroże w Motkowicach; Data: 9.07.2006 r.; Leg./Det. Bartosz Piwowarski	PL	Motkowice - Kol. Antoniów (do Nidy)	przydroże	B. Piwowarski	B. Piwowarski	2006-07-09
UJ-KRA-P- 41137-N	KRA-P-474225	Atriplex prostrata Boucher ex DC.	Atriplex prostrata Boucher ex DC.	Atriplex prostrata Boucher ex DC.; Wzgórza Opoczyńskie (cz. E); Sędów; EE 3202; śmietnik; 17.07.07; Leg./Det. Anna Trojecka	PL	Sędów	śmietnik	A. Trojecka	A. Trojecka	2007-07-17
UJ-KRA-P- 41138-N	KRA-P-474226	Atriplex prostrata Boucher ex DC.	Atriplex prostrata Boucher ex DC.	Atriplex prostrata Boucher ex DC.; Wzgórza Opoczyńskie (cz. E); Sędów; EE 3202; śmietnik; 17.07.07; Leg./Det. Anna Trojecka	PL	Sędów	śmietnik	A. Trojecka	A. Trojecka	2007-07-17
UJ-KRA-P- 41139-N	KRA-P-510624	Atriplex prostrata subsp. latifolia (Wahlenb.) Rauschert	Atriplex prostrata subsp. latifolia (Wahlenb.) Rauschert	Atriplex prostrata Boucher ex DC. subsp. latifolia (Wahlenb.) Rauschert; Góry Świętokrzyskie, Wzgórza Chęcińskie; na W od wsi Bolechowice, k. Chęcin; ATPOL (raster 2,5 km) EE 8301; przydroże (przy trasie Kielce - Kraków); 6.10.2014; Leg. G.Łazarski	PL	na W od wsi Bolechowice, k. Chęcin, przy trasie Kielce - Kraków	przydroże	G. Łazarski		2014-10-06
UJ-KRA-P- 41140-N	KRA-P-469441	Atriplex prostrata subsp. polonica (Zapał.) Uotila	Atriplex prostrata subsp. polonica (Zapał.) Uotila	Atriplex prostrata Boucher ex DC. subsp. polonica (Zapał.) Uotila; Góry Świętokrzyskie, Wzgórza Chęcińskie; na E od miejscowości Chęciny; ATPOL (raster 2,5 km) EE 8311; przydroże (ruchliwa trasa do Krakowa); 16.07.2012; Leg. G.Łazarski	PL	na E od miejscowości Chęciny	przydroże (ruchliwa trasa do Krakowa)	G. Łazarski		2012-07-16
UJ-KRA-P- 41141-N	KRA-P-469442	Atriplex prostrata Boucher ex DC.	Atriplex prostrata Boucher ex DC.	Atriplex prostrata Boucher ex DC.; Góry Świętokrzyskie, Wzgórza Chęcińskie; na E od miejscowości Chęciny; ATPOL (raster 2,5 km) EE 8311; przydroże (ruchliwa trasa do Krakowa); 16.07.2012; Leg. G.Łazarski	PL	na E od miejscowości Chęciny	przydroże (ruchliwa trasa do Krakowa)	G. Łazarski		2012-07-16
UJ-KRA-P- 41142-N	KRA-P-442518	Atriplex prostrata Boucher ex DC.	Atriplex prostrata Boucher ex DC.	Atriplex prostrata Boucher ex DC.; Łęg k. Osieka; ATPOL: FF 1011; Nizina Nadwiślańska; piaszczysta łacha w korycie Wisły; 7.08.2007r.; Leg./Det. Agnieszka Pierścińska	PL	Łęg k. Osieka	piaszczysta łacha w korycie Wisły	A. Pierścińska	A. Pierścińska	2007-08-07
UJ-KRA-P- 41143-N	KRA-P-442517	Atriplex prostrata Boucher ex DC.	Atriplex prostrata Boucher ex DC.	Atriplex prostrata Boucher ex DC.; Łęg k. Osieka; ATPOL: FF 1011; Nizina Nadwiślańska; piaszczysta łacha w korycie Wisły; 7.08.2007r.; Leg./Det. Agnieszka Pierścińska	PL	Łęg k. Osieka	piaszczysta łacha w korycie Wisły	A. Pierścińska	A. Pierścińska	2007-08-07
UJ-KRA-P- 41144-N	KRA-P-442524	Atriplex prostrata Boucher ex DC.	Atriplex prostrata Boucher ex DC.	Atriplex prostrata Boucher ex DC.; Rybitwy; ATPOL: EF 2910; Nizina Nadwiślańska; wał wiślany; 26.07.2007r.; Leg./Det. Agnieszka Pierścińska	PL	Rybitwy	wał wiślany	A. Pierścińska	A. Pierścińska	2007-07-26
UJ-KRA-P- 41145-N	KRA-P-442523	Atriplex prostrata Boucher ex DC.	Atriplex prostrata Boucher ex DC.	Atriplex prostrata Boucher ex DC.; Rybitwy; ATPOL: EF 2910; Nizina Nadwiślańska; wał wiślany; 26.07.2007r.; Leg./Det. Agnieszka Pierścińska	PL	Rybitwy	wał wiślany	A. Pierścińska	A. Pierścińska	2007-07-26
UJ-KRA-P- 41146-N	KRA-P-442521	Atriplex prostrata Boucher ex DC.	Atriplex prostrata Boucher ex DC.	Atriplex prostrata Boucher ex DC.; Gągolin; ATPOL: FF 1100; Nizina Nadwiślańska; brzeg Wisły; 27.08.2007r.; Leg./Det. Agnieszka Pierścińska	PL	Gągolin	brzeg Wisły	A. Pierścińska	A. Pierścińska	2007-08-27
UJ-KRA-P- 41147-N	KRA-P-442520	Atriplex prostrata Boucher ex DC.	Atriplex prostrata Boucher ex DC.	Atriplex prostrata Boucher ex DC.; Gągolin; ATPOL: FF 1100; Nizina Nadwiślańska; brzeg Wisły; 27.08.2007r.; Leg./Det. Agnieszka Pierścińska	PL	Gągolin	brzeg Wisły	A. Pierścińska	A. Pierścińska	2007-08-27
UJ-KRA-P- 41148-N	KRA-P-442525	Atriplex prostrata Boucher ex DC.	Atriplex prostrata Boucher ex DC.	Atriplex prostrata Boucher ex DC.; Rybitwy; ATPOL: EF 2910; Nizina Nadwiślańska; wał wiślany; 26.07.2007r.; Leg./Det. Agnieszka Pierścińska	PL	Rybitwy	wał wiślany	A. Pierścińska	A. Pierścińska	2007-07-26
UJ-KRA-P- 41149-N	KRA-P-442508	Atriplex prostrata Boucher ex DC.	Atriplex prostrata Boucher ex DC.	Atriplex prostrata Boucher ex DC.; Łążek; ATPOL: FF 1101; Nizina Nadwiślańska; nieużytek przy Wiśle; 29.07.2009r.; Leg./Det. Agnieszka Pierścińska	PL	Łążek	nieużytek przy Wiśle	A. Pierścińska	A. Pierścińska	2009-07-29
UJ-KRA-P- 41150-N	KRA-P-442510	Atriplex prostrata Boucher ex DC.	Atriplex prostrata Boucher ex DC.	Atriplex prostrata Boucher ex DC.; Łążek; ATPOL: FF 1101; Nizina Nadwiślańska; nieużytek przy terasie zalewowej Wisły; 29.07.2009r.; Leg./Det. Agnieszka Pierścińska	PL	Łążek	nieużytek przy terasie zalewowej Wisły	A. Pierścińska	A. Pierścińska	2009-07-29
UJ-KRA-P- 41151-N	KRA-P-442501	Atriplex prostrata Boucher ex DC.	Atriplex prostrata Boucher ex DC.	Atriplex prostrata Boucher ex DC.; Rybitwy; ATPOL: EF 2910; Nizina Nadwiślańska; wał wiślany; 26.07.2007r.; Leg./Det. Agnieszka Pierścińska	PL	Rybitwy	wał wiślany	A. Pierścińska	A. Pierścińska	2007-07-26
UJ-KRA-P- 41152-N	KRA-P-442502	Atriplex prostrata Boucher ex DC.	Atriplex prostrata Boucher ex DC.	Atriplex prostrata Boucher ex DC.; Rybitwy; ATPOL: EF 2910; Nizina Nadwiślańska; wał wiślany; 26.07.2007r.; Leg./Det. Agnieszka Pierścińska	PL	Rybitwy	wał wiślany	A. Pierścińska	A. Pierścińska	2007-07-26
UJ-KRA-P- 41153-N	KRA-P-442512	Atriplex prostrata Boucher ex DC.	Atriplex prostrata Boucher ex DC.	Atriplex prostrata Boucher ex DC.; Kolonia Tursko Małe; ATPOL: EF 2903; Nizina Nadwiślańska; nieużytek w międzywalu Wisły; 14.08.2009r.; Leg./Det. Agnieszka Pierścińska	PL	Kolonia Tursko Małe	nieużytek w międzywalu Wisły	A. Pierścińska	A. Pierścińska	2009-08-14
UJ-KRA-P- 41154-N	KRA-P-442511	Atriplex prostrata Boucher ex DC.	Atriplex prostrata Boucher ex DC.	Atriplex prostrata Boucher ex DC.; Łęg k. Połańca; ATPOL: EF 2901; Nizina Nadwiślańska; nieużytek porolny; 24.08.2009r.; Leg./Det. Agnieszka Pierścińska	PL	Łęg k. Połańca	nieużytek porolny	A. Pierścińska	A. Pierścińska	2009-08-24
UJ-KRA-P- 41155-N	KRA-P-441918	Atriplex prostrata Boucher ex DC.	Atriplex prostrata Boucher ex DC.	Atriplex prostrata Boucher ex DC.; Pacanów; ATPOL: EF 2722; Niecka Połaniecka; przydrożny rów; 1.09.2008r.; Leg./Det. Agnieszka Pierścińska	PL	Pacanów	przydrożny rów	A. Pierścińska	A. Pierścińska	2008-09-01
UJ-KRA-P- 41156-N	KRA-P-442479	Atriplex prostrata Boucher ex DC.	Atriplex prostrata Boucher ex DC.	Atriplex prostrata Boucher ex DC.; Sulisławice; ATPOL: FF 012; Niecka Połaniecka; pobocze szosy; 14.08.2008r.; Leg./Det. Agnieszka Pierścińska	PL	Sulisławice	pobocze szosy	A. Pierścińska	A. Pierścińska	2008-08-14
UJ-KRA-P- 41157-N	KRA-P-442478	Atriplex prostrata Boucher ex DC.	Atriplex prostrata Boucher ex DC.	Atriplex prostrata Boucher ex DC.; Piaseczno; ATPOL: FF 0131; Nizina Nadwiślańska; wyrobisko pokopalniane; 25.08.2008r.; Leg./Det. Agnieszka Pierścińska	PL	Piaseczno	wyrobisko pokopalniane	A. Pierścińska	A. Pierścińska	2008-08-25
UJ-KRA-P- 41158-N	KRA-P-442572	Atriplex prostrata Boucher ex DC.	Atriplex prostrata Boucher ex DC.	Atriplex prostrata Boucher ex DC.; Góra; ATPOL: EF 2801; Niecka Połaniecka; przydroże wiejskie; 2.08.2007r.; Leg./Det. Agnieszka Pierścińska	PL	Góra	przydroże wiejskie	A. Pierścińska	A. Pierścińska	2007-08-02
UJ-KRA-P- 41159-N	KRA-P-442573	Atriplex prostrata Boucher ex DC.	Atriplex prostrata Boucher ex DC.	Atriplex prostrata Boucher ex DC.; Staszówek; ATPOL: FF 1021; Nizina Nadwiślańska; brzeg Wisły; 23.08.2007r.; Leg./Det. Agnieszka Pierścińska	PL	Staszówek	brzeg Wisły	A. Pierścińska	A. Pierścińska	2007-08-23
UJ-KRA-P- 41160-N	KRA-P-442486	Atriplex prostrata Boucher ex DC.	Atriplex prostrata Boucher ex DC.	Atriplex prostrata Boucher ex DC.; Winnica (na S); ATPOL: EF 2911; Nizina Nadwiślańska; brzeg Wisły; 24.07.2007r.; Leg./Det. Agnieszka Pierścińska	PL	Winnica (na S)	brzeg Wisły	A. Pierścińska	A. Pierścińska	2007-07-24
UJ-KRA-P- 41161-N	KRA-P-442485	Atriplex prostrata Boucher ex DC.	Atriplex prostrata Boucher ex DC.	Atriplex prostrata Boucher ex DC.; Winnica (na S); ATPOL: EF 2911; Nizina Nadwiślańska; brzeg Wisły; 24.07.2007r.; Leg./Det. Agnieszka Pierścińska	PL	Winnica (na S)	brzeg Wisły	A. Pierścińska	A. Pierścińska	2007-07-24
UJ-KRA-P- 41162-N	KRA-P-442483	Atriplex prostrata Boucher ex DC.	Atriplex prostrata Boucher ex DC.	Atriplex prostrata Boucher ex DC.; Winnica (na S); ATPOL: EF 2911; Nizina Nadwiślańska; zarośla na brzegu Wisły; 24.07.2007r.; Leg./Det. Agnieszka Pierścińska	PL	Winnica (na S)	zarośla na brzegu Wisły	A. Pierścińska	A. Pierścińska	2007-07-24
UJ-KRA-P- 41163-N	KRA-P-442484	Atriplex prostrata Boucher ex DC.	Atriplex prostrata Boucher ex DC.	Atriplex prostrata Boucher ex DC.; Winnica (na S); ATPOL: EF 2911; Nizina Nadwiślańska; zarośla na brzegu Wisły; 24.07.2007r.; Leg./Det. Agnieszka Pierścińska	PL	Winnica (na S)	zarośla na brzegu Wisły	A. Pierścińska	A. Pierścińska	2007-07-24
UJ-KRA-P- 41164-N	KRA-P-399986	Atriplex prostrata Boucher ex DC.	Atriplex prostrata Boucher ex DC.	Atriplex prostrata Boucher ex DC.; R. Chenopodiaceae; Mezoreg. Niecka Włoszczowska; Stan. Zakrzów; EE 8120; Siedl. Miejsce ruderalne (na polu); 22.09.2010; Leg./Det. Marcin Bielecki	PL	Zakrzów	miejsce ruderalne (na polu)	M. Bielecki	M. Bielecki	2010-09-22
UJ-KRA-P- 41165-N	KRA-P-408409	Atriplex prostrata Boucher ex DC.	Atriplex prostrata subsp. deltoidea (Bab.) Rauschert	Atriplex prostrata Boucher ex DC. Ssp prostrata var deltoides (Bab.) Westerl; Świnioujście - Warszów; plaża na wschód od falochronu; 6.VIII.2002r.; Leg. H. Trzcińska-Tacik	PL	Świnioujście - Warszów	plaża na wschód od falochronu	H. Trzcińska-Tacik		2002-08-06
UJ-KRA-P- 41166-N	KRA-P-408960	Atriplex prostrata Boucher ex DC.	Atriplex prostrata Boucher ex DC.	Atriplex prostrata Boucher ex DC. Subsp prostrata; Atriplex hastatum L.; Owczary koło Buska; część południowa rezerwatu halofitów; koło zdjęcia z Triglochin palustre; 27.07.1982 r.; Leg. H. Trzcińska-Tacik	PL	Owczary k. Buska	część południowa rezerwatu halofitów	H. Trzcińska-Tacik		1982-07-27
UJ-KRA-P- 41167-N	KRA-P-408988	Atriplex prostrata Boucher ex DC.	Atriplex prostrata Boucher ex DC.	Atriplex prostrata Boucher ex DC. Subsp prostrata; Kraków - Sidzina; ul. M. Wrony 73; na brzegu dołu blisko miejsca gdzie dawniej było słone źródło; 6.X.1991 r.; Leg./Det. H. Trzcińska-Tacik	PL	Kraków - Sidzina, ul. M. Wrony 73	na brzegu dołu blisko miejsca gdzie dawniej było słone źródło	H. Trzcińska-Tacik	H. Trzcińska-Tacik	1991-10-06
UJ-KRA-P- 41168-N	KRA-P-398748	Atriplex prostrata Boucher ex DC.	Atriplex prostrata Boucher ex DC.	Atriplex prostrata Boucher ex DC.; Świnioujście - Warszów; 53°55' N, 14°17'; E falochron; 3.08.2009r.; Leg. Maciej Wayda; Det. Maria Nastawny	PL	Świnioujście - Warszów	falochron	M. Wayda	M. Nastawny	2009-08-03
UJ-KRA-P- 41169-N	KRA-P-398685	Atriplex prostrata Boucher ex DC.	Atriplex prostrata Boucher ex DC.	Atriplex prostrata Boucher ex DC.; Wyspa Chrząszczewska; 53°57' N, 14°45'; E solnisko śródpolne; 5.08.2009r.; Leg. M. Wayda; Det. K. Szurdak	PL	Wyspa Chrząszczewska	solnisko śródpolne	M. Wayda	K. Szudrak	2009-08-05
UJ-KRA-P- 41170-N	KRA-P-368384	Atriplex prostrata Boucher ex DC.	Atriplex prostrata Boucher ex DC.	Atriplex prostrata Boucher ex DC.; Nizina Nadwiślańska; prawy brzeg Wisły; Ostrówek; EF 2918; terasa, brzeg zbiornika wodnego; 28.09.03; Leg./Det. M. Zarzyka-Ryszka	PL	Ostrówek, prawy brzeg Wisły	terasa, brzeg zbiornika wodnego	M. Zarzyka-Ryszka	M. Zarzyka-Ryszka	2003-09-28
UJ-KRA-P- 41171-N	KRA-P-368385	Atriplex prostrata Boucher ex DC.	Atriplex prostrata Boucher ex DC.	Atriplex prostrata Boucher ex DC.; Nizina Nadwiślańska; lewy brzeg Wisły; Trzebica Mała; EF 3751; brzeg rzeki; 25.10.03; Leg./Det. M. Zarzyka-Ryszka	PL	Trzebica Mała, lewy brzeg Wisły	brzeg rzeki	M. Zarzyka-Ryszka	M. Zarzyka-Ryszka	2003-10-25
UJ-KRA-P- 41172-N	KRA-P-368386	Atriplex prostrata Boucher ex DC.	Atriplex prostrata Boucher ex DC.	Atriplex prostrata Boucher ex DC.; Nizina Nadwiślańska; lewy brzeg Wisły; Podraje; EF 3682; brzeg rzeki; 25.10.03; Leg./Det. M. Zarzyka-Ryszka	PL	Podraje, lewy brzeg Wisły	brzeg rzeki	M. Zarzyka-Ryszka	M. Zarzyka-Ryszka	2003-10-25
UJ-KRA-P- 41173-N	KRA-P-368387	Atriplex prostrata Boucher ex DC.	Atriplex prostrata Boucher ex DC.	Atriplex prostrata Boucher ex DC.; Nizina Nadwiślańska; lewy brzeg Wisły; Podraje; EF 3682; brzeg rzeki; 25.10.03; Leg./Det. M. Zarzyka-Ryszka	PL	Podraje, lewy brzeg Wisły	brzeg rzeki	M. Zarzyka-Ryszka	M. Zarzyka-Ryszka	2003-10-25
UJ-KRA-P- 41174-N	KRA-P-368388	Atriplex prostrata Boucher ex DC.	Atriplex prostrata Boucher ex DC.	Atriplex prostrata Boucher ex DC.; Nizina Nadwiślańska; prawy brzeg Wisły; Glinki; EF 2943; brzeg rzeki; 12.10.03; Leg./Det. M. Zarzyka-Ryszka	PL	Glinki, prawy brzeg Wisły	brzeg rzeki	M. Zarzyka-Ryszka	M. Zarzyka-Ryszka	2003-10-12
UJ-KRA-P- 41175-N	KRA-P-368379	Atriplex prostrata Boucher ex DC.	Atriplex prostrata Boucher ex DC.	Atriplex prostrata Boucher ex DC.; Nizina Nadwiślańska; prawy brzeg Wisły; Popędzyna; EF 5359; brzeg rzeki; 20.08.03; Leg./Det. M. Zarzyka-Ryszka	PL	Popędzyna, prawy brzeg Wisły	brzeg rzeki	M. Zarzyka-Ryszka	M. Zarzyka-Ryszka	2003-08-20
UJ-KRA-P- 41176-N	KRA-P-367365	Atriplex prostrata Boucher ex DC.	Atriplex hastata var. salina Wallr. ex Gren.	Atriplex hastata L. var. salina Wallr.; Atriplex prostrata Boucher ex DC.; Kraków; czynne śmietnisko Nowej Huty w Łęgu; 17.IX.1961 r.; Leg. H. Trzcińska	PL	Kraków	czynne śmietnisko Nowej Huty w Łęgu	H. Trzcińska-Tacik		1961-09-17
UJ-KRA-P- 41177-N	KRA-P-367364	Atriplex prostrata Boucher ex DC.	Atriplex hastata var. salina Wallr. ex Gren.	Atriplex hastata L. var. salina Wallr.; Atriplex prostrata Boucher ex DC.; Kraków; czynne śmietnisko Nowej Huty w Łęgu; 17.IX.1961 r.; Leg. H. Trzcińska	PL	Kraków	czynne śmietnisko Nowej Huty w Łęgu	H. Trzcińska-Tacik		1961-09-17
UJ-KRA-P- 41178-N	KRA-P-367363	Atriplex prostrata Boucher ex DC.	Atriplex hastata var. salina Wallr. ex Gren.	Atriplex hastata L. var. salina Wallr.; Atriplex prostrata Boucher ex DC.; Kraków; czynne śmietnisko Nowej Huty w Łęgu; 17.IX.1961 r.; Leg. H. Trzcińska	PL	Kraków	czynne śmietnisko Nowej Huty w Łęgu	H. Trzcińska-Tacik	H. Trzcińska-Tacik	1961-09-17
UJ-KRA-P- 41179-N	KRA-P-367362	Atriplex prostrata Boucher ex DC.	Atriplex hastata var. salina Wallr. ex Gren.	Atriplex hastata L. var. salina Wallr.; Atriplex prostrata Boucher ex DC.; Kraków; czynne śmietnisko Nowej Huty w Łęgu; 17.IX.1961 r.; Leg. H. Trzcińska	PL	Kraków	czynne śmietnisko Nowej Huty w Łęgu	H. Trzcińska-Tacik		1961-09-17
UJ-KRA-P- 41180-N	KRA-P-367361	Atriplex prostrata Boucher ex DC.	Atriplex prostrata Boucher ex DC.	Atriplex hastata; Atriplex prostrata Boucher ex DC.; Kraków - Borek Fałęcki - Łagiewniki; nad rowem z wodą słoną - rów otaczający osadniki Krakowskich Zakładów Sodowych, koło osadnika 3 i 6 l; 16.09.1961; Leg. H. Trzcińska	PL	Kraków - Borek Fałęcki - Łagiewniki, rów otaczający osadniki Krakowskich Zakładów Sodowych, koło osadnika 3 i 6 l	nad rowem z wodą słoną	H. Trzcińska-Tacik		1961-09-16
UJ-KRA-P- 41181-N	KRA-P-367360	Atriplex prostrata Boucher ex DC.	Atriplex prostrata Boucher ex DC.	Atriplex hastata; Atriplex prostrata Boucher ex DC.; Kraków - Borek Fałęcki - Łagiewniki; nad rowem z wodą słoną - rów otaczający osadniki Krakowskich Zakładów Sodowych, koło osadnika 3 i 6 l; 16.09.1961; Leg. H. Trzcińska	PL	Kraków - Borek Fałęcki - Łagiewniki, rów otaczający osadniki Krakowskich Zakładów Sodowych, koło osadnika 3 i 6 l	nad rowem z wodą słoną	H. Trzcińska-Tacik		1961-09-16
UJ-KRA-P- 41182-N	KRA-P-367359	Atriplex prostrata Boucher ex DC.	Atriplex prostrata Boucher ex DC.	Atriplex hastata; Atriplex prostrata Boucher ex DC.; Kraków - Borek Fałęcki - Łagiewniki; nad rowem z wodą słoną - rów otaczający osadniki Krakowskich Zakładów Sodowych, koło osadnika 3 i 6 l; 16.09.1961; Leg. H. Trzcińska	PL	Kraków - Borek Fałęcki - Łagiewniki, rów otaczający osadniki Krakowskich Zakładów Sodowych, koło osadnika 3 i 6 l	nad rowem z wodą słoną	H. Trzcińska-Tacik		1961-09-16
UJ-KRA-P- 41183-N	KRA-P-367357	Atriplex prostrata Boucher ex DC.	Atriplex hastata var. salina Wallr. ex Gren.	Atriplex hastata L. var. salina Wallr.; Atriplex prostrata Boucher ex DC.; Kraków - Rżąka; brzeg łąki zalanej solanką powyżej wioski (idąc w górę strumienia) - bardzo licznie; 20.XI.1974 r.; Leg. H. Trzcińska	PL	Kraków - Rżąka	brzeg łąki zalanej solanką	H. Trzcińska-Tacik		1974-11-20
UJ-KRA-P- 41184-N	KRA-P-367358	Atriplex prostrata Boucher ex DC.	Atriplex hastata var. salina Wallr. ex Gren.	Atriplex hastata L. var. salina Wallr.; Atriplex prostrata Boucher ex DC.; Kraków - Rżąka; brzeg łąki zalanej solanką powyżej wioski (idąc w górę strumienia) - bardzo licznie; 20.XI.1974 r.; Leg. H. Trzcińska	PL	Kraków - Rżąka	brzeg łąki zalanej solanką	H. Trzcińska-Tacik		1974-11-20
UJ-KRA-P- 41185-N	KRA-P-367356	Atriplex prostrata Boucher ex DC.	Atriplex prostrata Boucher ex DC.	Atriplex hastata; Atriplex prostrata Boucher ex DC.; Kraków; śmietnisko naprzeciw tanDety przy ul. Kobierzyńskiej; 16.X.69; Leg. H. Trzcińska-Tacik	PL	Kraków, naprzeciw tanDety przy ul. Kobierzyńskiej	śmietnisko	H. Trzcińska-Tacik		1969-10-16
UJ-KRA-P- 41186-N	KRA-P-367355	Atriplex prostrata Boucher ex DC.	Atriplex prostrata Boucher ex DC.	Atriplex hastata; Atriplex prostrata Boucher ex DC; K. muzeum arch. Od Plant; 27.8.69; Leg./Det.H. Trzcińska-Tacik	PL	Kraków, k. muzeum archeologicznego Od Plant		H. Trzcińska-Tacik	H. Trzcińska-Tacik	1969-08-27
UJ-KRA-P- 41187-N	KRA-P-367354	Atriplex prostrata Boucher ex DC.	Atriplex prostrata Boucher ex DC.	Atriplex hastata L.; Atriplex prostrata Boucher ex DC; Kraków - Stare Miasto; koło Muzeum archeologicznego od strony Plant (czyli koło dawnego klasztoru św. Michała przy ul. Poselskiej); 27.8.69; Leg. H. Trzcińska-Tacik	PL	Kraków - Stare Miasto\ koło Muzeum archeologicznego od strony Plant (czyli koło dawnego klasztoru św. Michała przy ul. Poselskiej)		H. Trzcińska-Tacik		1969-08-27
UJ-KRA-P- 41188-N	KRA-P-367767	Atriplex prostrata Boucher ex DC.	Atriplex prostrata var. salina (Wallr.) O.Bolòs & Vigo	Atriplex prostrata Boucher var. Salina (A. hastata); Krzyszkowice k. Wieliczki; 9.X.2001; Leg./Det. H. Trzcińska-Tacik	PL	Krzyszkowice k. Wieliczki		H. Trzcińska-Tacik	H. Trzcińska-Tacik	2001-10-09
UJ-KRA-P- 41189-N	KRA-P-367768	Atriplex prostrata Boucher ex DC.	Atriplex prostrata var. salina (Wallr.) O.Bolòs & Vigo	Atriplex prostrata Boucher var. Salina (A. hastata); Krzyszkowice k. Wieliczki; 9.X.2001; Leg./Det. H. Trzcińska-Tacik	PL	Krzyszkowice k. Wieliczki		H. Trzcińska-Tacik	H. Trzcińska-Tacik	2001-10-09
UJ-KRA-P- 41190-N	KRA-P-367766	Atriplex prostrata Boucher ex DC.	Atriplex prostrata var. salina (Wallr.) O.Bolòs & Vigo	Atriplex prostrata Boucher var. Salina (A. hastata); Krzyszkowice k. Wieliczki; 9.X.2001; Leg./Det. H. Trzcińska-Tacik	PL	Krzyszkowice k. Wieliczki		H. Trzcińska-Tacik	H. Trzcińska-Tacik	2001-10-09
UJ-KRA-P- 41191-N	KRA-P-367775	Atriplex prostrata Boucher ex DC.	Atriplex prostrata var. salina (Wallr.) O.Bolòs & Vigo	Atriplex prostrata Boucher var. Salina (A. hastata); Kraków - Barycz na N od ul. Krzemienieckiej; 16.X.2001; Leg./Det. H. Trzcińska-Tacik	PL	Kraków - Barycz na N od ul. Krzemienieckiej		H. Trzcińska-Tacik	H. Trzcińska-Tacik	2001-10-16
UJ-KRA-P- 41192-N	KRA-P-367758	Atriplex prostrata Boucher ex DC.	Atriplex prostrata var. salina (Wallr.) O.Bolòs & Vigo	Atriplex prostrata Boucher ex DC var. Salina; Krzyszkowice ul. Sądowa; wśród trzcin na miejscu solniska z lat poprzednich; 28.X.2005; Leg./Det. H. Trzcińska-Tacik	PL	Krzyszkowice ul. Sądowa	wśród trzcin na miejscu solniska z lat poprzednich	H. Trzcińska-Tacik	H. Trzcińska-Tacik	2005-10-28
UJ-KRA-P- 41193-N	KRA-P-367760	Atriplex prostrata Boucher ex DC.	Atriplex prostrata var. salina (Wallr.) O.Bolòs & Vigo	Atriplex prostrata Boucher var. Salina (A. hastata); Bochnia - w pobliżu kopalni soli; 5.X.1991; Leg./Det. H. Trzcińska-Tacik	PL	Bochnia - w pobliżu kopalni soli		H. Trzcińska-Tacik	H. Trzcińska-Tacik	1991-10-05
UJ-KRA-P- 41194-N	KRA-P-367761	Atriplex prostrata Boucher ex DC.	Atriplex prostrata var. salina (Wallr.) O.Bolòs & Vigo	Atriplex prostrata Boucher var. Salina (A. hastata); Bochnia - w pobliżu kopalni soli; 5.X.1991; Leg./Det. H. Trzcińska-Tacik	PL	Bochnia - w pobliżu kopalni soli		H. Trzcińska-Tacik	H. Trzcińska-Tacik	1991-10-05
UJ-KRA-P- 41195-N	KRA-P-367237	Atriplex prostrata Boucher ex DC.	Atriplex hastata var. salina Wallr. ex Gren.	A. prostrata Boucher; Atriplex hastata L. var. salina; Szczerbaków koło Wiślicy; koło słonego źródła; 8.X.1997; Leg./Det. H. Trzcińska-Tacik	PL	Szczerbaków koło Wiślicy	koło słonego źródła	H. Trzcińska-Tacik	H. Trzcińska-Tacik	1997-10-08
UJ-KRA-P- 41196-N	KRA-P-367769	Atriplex prostrata Boucher ex DC.	Atriplex prostrata var. salina (Wallr.) O.Bolòs & Vigo	Atriplex prostrata Boucher var. Salina (A. hastata); Krzyszkowice k. Wieliczki; 9.X.2001; Leg./Det. H. Trzcińska-Tacik	PL	Krzyszkowice k. Wieliczki		H. Trzcińska-Tacik	H. Trzcińska-Tacik	2001-10-09
UJ-KRA-P- 41197-N	KRA-P-367770	Atriplex prostrata Boucher ex DC.	Atriplex prostrata var. salina (Wallr.) O.Bolòs & Vigo	Atriplex prostrata Boucher var. Salina (A. hastata); Krzyszkowice k. Wieliczki; 9.X.2001; Leg./Det. H. Trzcińska-Tacik	PL	Krzyszkowice k. Wieliczki		H. Trzcińska-Tacik	H. Trzcińska-Tacik	2001-10-09
UJ-KRA-P- 41198-N	KRA-P-372979	Atriplex prostrata Boucher ex DC.	Atriplex prostrata var. salina (Wallr.) O.Bolòs & Vigo	Atriplex prostrata var. Salina; Szczerbaków koło Wiślicy; przy słonym źródle; 22.06.1994; Leg./Det. H. Trzcińska-Tacik	PL	Szczerbaków koło Wiślicy	koło słonego źródła	H. Trzcińska-Tacik	H. Trzcińska-Tacik	1994-06-22
UJ-KRA-P- 41199-N	KRA-P-372446	Atriplex prostrata Boucher ex DC.	Atriplex prostrata var. salina (Wallr.) O.Bolòs & Vigo	Atriplex prostrata Boucher ex DC. subsp prostrata var. Salina; Kraków - Barycz; na przydrożu koło baraków i słonych run w lesie; 29.08.1998; Leg./Det. H. Trzcińska-Tacik	PL	Kraków, Barycz	na przydrożu koło baraków i słonych run w lesie	H. Trzcińska-Tacik	H. Trzcińska-Tacik	1998-08-29
UJ-KRA-P- 41200-N	KRA-P-372445	Atriplex prostrata Boucher ex DC.	Atriplex prostrata var. salina (Wallr.) O.Bolòs & Vigo	Atriplex prostrata Boucher ex DC. subsp prostrata var. Salina; Kraków - Barycz; na przydrożu koło baraków i słonych run w lesie; 29.08.1998; Leg./Det. H. Trzcińska-Tacik	PL	Kraków, Barycz	na przydrożu koło baraków i słonych run w lesie	H. Trzcińska-Tacik	H. Trzcińska-Tacik	1998-08-29
UJ-KRA-P- 41201-N	KRA-P-369256	Atriplex prostrata Boucher ex DC.	Atriplex prostrata Boucher ex DC.	Atriplex prostrata Boucher ex DC; Ciechocinek; brzegi rezerwatu halofitów; Atriplex hastata var. Salina; 1.IX.1995; Leg./Det. H. Trzcińska-Tacik	PL	Ciechocinek	brzegi rezerwatu halofitów	H. Trzcińska-Tacik	H. Trzcińska-Tacik	1995-09-01
UJ-KRA-P- 41202-N	KRA-P-369260	Atriplex prostrata Boucher ex DC.	Atriplex prostrata Boucher ex DC.	Atriplex prostrata Boucher ex DC; Ciechocinek; brzegi rezerwatu halofitów; Atriplex hastata var. Salina; 1.IX.1995; Leg./Det. H. Trzcińska-Tacik	PL	Ciechocinek	brzegi rezerwatu halofitów	H. Trzcińska-Tacik	H. Trzcińska-Tacik	1995-09-01
UJ-KRA-P- 41203-N	KRA-P-423113	Atriplex prostrata Boucher ex DC.	Atriplex prostrata Boucher ex DC.	Atriplex prostrata Boucher ex DC. Subsp prostrata; Szczerbaków koło Wiślicy; koło słonego źródła - bardzo licznie; 22.09.2004; Leg./Det. H. Trzcińska-Tacik	PL	Szczerbaków koło Wiślicy	koło słonego źródła	H. Trzcińska-Tacik	H. Trzcińska-Tacik	2004-09-22
UJ-KRA-P- 41204-N	KRA-P-423542	Atriplex prostrata Boucher ex DC.	Atriplex prostrata Boucher ex DC.	Atriplex prostrata Boucher ex DC. Subsp prostrata (A. hastatum L.); Polska; Karpaty Zachodnie - Beskid Makowski (Średni) - cz.środk.; Stróża k. Myślenic (pow.myślenicki, woj. Małopolskie); przydroże szosy Kraków - Zakopane k.estakady (wyjazd w stronę Myślenic); ok. 305 m n.p.m.; ATPOL: DF9923 (raster 2km); 26.09.2013; Leg./Det. W. Bartoszek	PL	Stróża k. Myślenic (pow.myślenicki, woj. Małopolskie), szosa Kraków - Zakopane k.estakady (wyjazd w stronę Myślenic)	przydroże	W. Bartoszek	W. Bartoszek	2013-09-26
UJ-KRA-P- 41205-N	KRA-P-429660	Atriplex prostrata Boucher ex DC.	Atriplex prostrata Boucher ex DC.	Atriplex prostrata Boucher ex DC; Chenopodiaceae; Atriplex hastatum; Grabiny; na hałdzie nawozu; 15 VIII 81; Leg. M. Wayda	PL	Grabiny	na hałdzie nawozu	M. Wayda		1981-08-15
UJ-KRA-P- 41206-N	KRA-P-429663	Atriplex prostrata Boucher ex DC.	Atriplex prostrata Boucher ex DC.	Atriplex prostrata Boucher ex DC; Chenopodiaceae; Atriplex hastatum; Nagoszyn; na hałdzie nawozu; 11 VII 81; Leg. M. Wayda	PL	Nagoszyn	na hałdzie nawozu	M. Wayda		1981-07-11
UJ-KRA-P- 41207-N	KRA-P-429669	Atriplex prostrata Boucher ex DC.	Atriplex prostrata Boucher ex DC.	Atriplex prostrata Boucher ex DC; Chenopodiaceae; Atriplex hastatum; Róża; na hałdzie nawozu; 29 VII 81; Leg. M. Wayda	PL	Róża	na hałdzie nawozu	M. Wayda		1981-07-29
UJ-KRA-P- 41208-N	KRA-P-429667	Atriplex prostrata Boucher ex DC.	Atriplex prostrata Boucher ex DC.	Atriplex prostrata Boucher ex DC; Chenopodiaceae; Atriplex hastatum; Janowiec; na hałdzie nawozu; 23 VII 81; Leg. M. Wayda	PL	Janowiec	na hałdzie nawozu	M. Wayda		1981-07-23
UJ-KRA-P- 41209-N	KRA-P-432555	Atriplex prostrata Boucher ex DC.	Atriplex prostrata Boucher ex DC.	Chenopodiaceae; Atriplex hastatum; Atriplex prostrata Boucher ex DC; Gliny Mł; na aluwiach Wisły; 13 IX 87; Leg./Det. M. Wayda	PL	Gliny	na aluwiach Wisły	M. Wayda	M. Wayda	1987-09-13
UJ-KRA-P- 41210-N	KRA-P-423241	Atriplex prostrata Boucher ex DC.	Atriplex prostrata Boucher ex DC.	Atriplex prostrata Boucher ex DC. subsp prostrata; Szczerbaków k. Wiślicy; k. słonego źródła; 29.09.2011; Leg. H. Trzcińska-Tacik	PL	Szczerbaków koło Wiślicy	koło słonego źródła	H. Trzcińska-Tacik		2011-09-29
UJ-KRA-P- 41211-N	KRA-P-423237	Atriplex prostrata Boucher ex DC.	Atriplex prostrata Boucher ex DC.	Atriplex prostrata Boucher ex DC. subsp prostrata; Szczerbaków koło Wiślicy; koło słonego źródła; 29.09.2011; Leg. H. Trzcińska-Tacik	PL	Szczerbaków koło Wiślicy	koło słonego źródła	H. Trzcińska-Tacik		2011-09-29
UJ-KRA-P- 41212-N	KRA-P-423114	Atriplex prostrata Boucher ex DC.	Atriplex prostrata Boucher ex DC.	Atriplex prostrata Boucher ex DC. subsp prostrata; Szczerbaków koło Wiślicy; koło słonego źródła - bardzo licznie; 22.09.2004; Leg. H. Trzcińska-Tacik	PL	Szczerbaków koło Wiślicy	koło słonego źródła	H. Trzcińska-Tacik		2004-09-22
UJ-KRA-P- 41213-N	KRA-P-423169	Atriplex prostrata Boucher ex DC.	Atriplex hastata var. salina Wallr. ex Gren.	Atriplex prostrata Boucher ex DC. ssp prostrata; A. hastata auct.var.salina Wallr; Baranów koło Buska; na słonym bagnie w zagłębieniu wśród pól zwanych "Sól"; 22.09.2004r.; Leg. H. Trzcińska-Tacik	PL	Baranów koło Buska	na słonym bagnie w zagłębieniu wśród pól zwanych "Sól"	H. Trzcińska-Tacik		2004-09-22
UJ-KRA-P- 41214-N	KRA-P-417080	Atriplex prostrata Boucher ex DC.	Atriplex prostrata Boucher ex DC.	Atriplex prostrata Boucher ex DC; Wyspa Chrząszczewska; solnisko wśród pastwisk; 8 VIII 2002; Leg. et Det. Obóz Koła Przyrodników na Wolinie, prof. Trzcińska-Tacik	PL	Wyspa Chrząszczewska	solnisko wśród pastwisk	Obóz Koła Przyrodników na Wolinie, H. Trzcińska-Tacik	Obóz Koła Przyrodników na Wolinie, prof. Trzcińska-Tacik	2002-08-08
UJ-KRA-P- 41215-N	KRA-P-423250	Atriplex prostrata Boucher ex DC.	Atriplex prostrata Boucher ex DC.	Atriplex prostrata Boucher ex DC. subsp prostrata; Szczerbaków koło Wiślicy; koło słonego źródła; 22.09.2011; Leg. H. Trzcińska-Tacik	PL	Szczerbaków koło Wiślicy	koło słonego źródła	H. Trzcińska-Tacik		2011-09-29
UJ-KRA-P- 41216-N	KRA-P-425025	Atriplex prostrata Boucher ex DC.	Atriplex prostrata Boucher ex DC.	Atriplex prostrata Boucher ex DC. subsp prostrata (A. hastatum L.); Polska; Karpaty Zachodnie - Beskid Makowski (Średni) - cz.środk.; Stróża k. Myślenic (pow.myślenicki, woj. Małopolskie); przydroże szosy Kraków - Zakopane k.estakady (wyjazd w stronę Myślenic); ok. 305 m n.p.m.; ATPOL: DF9923 (raster 2km); 26.09.2013; Leg./Det. W. Bartoszek	PL	Stróża k. Myślenic (pow.myślenicki, woj. Małopolskie), szosa Kraków - Zakopane k.estakady (wyjazd w stronę Myślenic)	przydroże	W. Bartoszek	W. Bartoszek	2013-09-26
UJ-KRA-P- 41217-N	KRA-P-423260	Atriplex prostrata Boucher ex DC.	Atriplex hastata var. salina Wallr. ex Gren.	Atriplex hastata L. var. salina; Owczary koło Buska; solnisko; 29.09.2011r.; Leg. H. Trzcińska-Tacik	PL	Owczary k. Buska	na solnisku	H. Trzcińska-Tacik		2011-09-29
UJ-KRA-P- 41218-N	KRA-P-423078	Atriplex prostrata subsp. calotheca (Rafn) M.A.Gust.	Atriplex hastata L.	Atriplex hastata L.; Pogórze Bieszczad; Tyrawa Solna koło Sanoka; droga polna koło dawnego źródła słonego; źródło słone było czynne jeszcze 2-3 lata temu wg mieszkających w pobliżu osób; 17.09.2004 r.; Leg./Det. H. Trzcińska-Tacik	PL	Tyrawa Solna koło Sanoka	droga polna koło dawnego źródła słonego	H. Trzcińska-Tacik	H. Trzcińska-Tacik	2004-09-17
UJ-KRA-P- 41219-N	KRA-P-427289	Atriplex prostrata subsp. calotheca (Rafn) M.A.Gust.	Atriplex hastata L.	Atriplex hastatum L.; Szczakowa; stacja kolejowa; 25.10.1960 r.; Leg. H. Trzcińska	PL	Szczakowa	stacja kolejowa	H. Trzcińska-Tacik		1960-10-25
UJ-KRA-P- 41220-N	KRA-P-427290	Atriplex prostrata subsp. calotheca (Rafn) M.A.Gust.	Atriplex hastata L.	Atriplex hastatum L.; Szczakowa; stacja kolejowa; 25.10.1960 r.; Leg. H. Trzcińska	PL	Szczakowa	stacja kolejowa	H. Trzcińska-Tacik		1960-10-25
UJ-KRA-P- 41221-N	KRA-P-427291	Atriplex prostrata subsp. calotheca (Rafn) M.A.Gust.	Atriplex hastata L.	Atriplex hastatum L.; Szczakowa; stacja kolejowa; 25.10.1960 r.; Leg. H. Trzcińska	PL	Szczakowa	stacja kolejowa	H. Trzcińska-Tacik		1960-10-25
UJ-KRA-P- 41222-N	KRA-P-427292	Atriplex prostrata subsp. calotheca (Rafn) M.A.Gust.	Atriplex hastata L.	Atriplex hastatum L.; Szczakowa; stacja kolejowa; 25.10.1960 r.; Leg. H. Trzcińska	PL	Szczakowa	stacja kolejowa	H. Trzcińska-Tacik		1960-10-25
UJ-KRA-P- 41223-N	KRA-P-427293	Atriplex prostrata subsp. calotheca (Rafn) M.A.Gust.	Atriplex hastata L.	Atriplex hastatum L.; Szczakowa; stacja kolejowa; 25.10.1960 r.; Leg. H. Trzcińska	PL	Szczakowa	stacja kolejowa	H. Trzcińska-Tacik		1960-10-25
UJ-KRA-P- 41224-N	KRA-P-368380	Atriplex prostrata Boucher ex DC.	Atriplex prostrata Boucher ex DC.	Atriplex prostrata Boucher ex DC.; Nizina Nadwiślańska; prawy brzeg Wisły; Otałęż; EF 2898; terasa, zarośla wierzbowe; 7.09.02; Leg./Det. M. Zarzyka-Ryszka	PL	Otałęż, prawy brzeg Wisły	terasa, zarośla wierzbowe	M. Zarzyka-Ryszka	M. Zarzyka-Ryszka	2002-09-07
UJ-KRA-P- 41225-N	KRA-P-368375	Atriplex prostrata Boucher ex DC.	Atriplex prostrata Boucher ex DC.	Atriplex prostrata Boucher ex DC.; Nizina Nadwiślańska; lewy brzeg Wisły; Parchocin; EF 3659; brzeg rzeki, namulisko; 25.10.03; Leg./Det. M. Zarzyka-Ryszka	PL	Parchocin, lewy brzeg Wisły	brzeg rzeki, namulisko	M. Zarzyka-Ryszka	M. Zarzyka-Ryszka	2003-10-25
UJ-KRA-P- 41226-N	KRA-P-368374	Atriplex prostrata Boucher ex DC.	Atriplex prostrata Boucher ex DC.	Atriplex prostrata Boucher ex DC.; Nizina Nadwiślańska; lewy brzeg Wisły; Parchocin; EF 3659; brzeg rzeki, namulisko; 25.10.03; Leg./Det. M. Zarzyka-Ryszka	PL	Parchocin, lewy brzeg Wisły	brzeg rzeki, namulisko	M. Zarzyka-Ryszka	M. Zarzyka-Ryszka	2003-10-25
UJ-KRA-P- 41227-N	KRA-P-368376	Atriplex prostrata Boucher ex DC.	Atriplex prostrata Boucher ex DC.	Atriplex prostrata Boucher ex DC.; Nizina Nadwiślańska; prawy brzeg Wisły; Ostrówek; EF 2919; terasa, zarośla wierzbowe; 28.09.03; Leg./Det. M. Zarzyka-Ryszka	PL	Ostrówek, prawy brzeg Wisły	terasa, zarośla wierzbowe	M. Zarzyka-Ryszka	M. Zarzyka-Ryszka	2003-09-28
UJ-KRA-P- 41228-N	KRA-P-368365	Atriplex prostrata Boucher ex DC.	Atriplex prostrata Boucher ex DC.	Atriplex prostrata Boucher ex DC.; Nizina Nadwiślańska; prawy brzeg Wisły; Surowa; EF 2980; terasa, umocniony brzeg rzeki; 1.09.02; Leg./Det. M. Zarzyka-Ryszka	PL	Surowa, prawy brzeg Wisły	terasa, umocniony brzeg rzeki	M. Zarzyka-Ryszka	M. Zarzyka-Ryszka	2002-09-01
UJ-KRA-P- 41229-N	KRA-P-368367	Atriplex prostrata Boucher ex DC.	Atriplex prostrata Boucher ex DC.	Atriplex prostrata Boucher ex DC.; Nizina Nadwiślańska; prawy brzeg Wisły; Surowa; EF 2980; terasa, umocniony brzeg rzeki; 1.09.02; Leg./Det. M. Zarzyka-Ryszka	PL	Surowa, prawy brzeg Wisły	terasa, umocniony brzeg rzeki	M. Zarzyka-Ryszka	M. Zarzyka-Ryszka	2002-09-01
UJ-KRA-P- 41230-N	KRA-P-368366	Atriplex prostrata Boucher ex DC.	Atriplex prostrata Boucher ex DC.	Atriplex prostrata Boucher ex DC.; Nizina Nadwiślańska; prawy brzeg Wisły; Surowa; EF 2980; terasa, umocniony brzeg rzeki; 1.09.02; Leg./Det. M. Zarzyka-Ryszka	PL	Surowa, prawy brzeg Wisły	terasa, umocniony brzeg rzeki	M. Zarzyka-Ryszka	M. Zarzyka-Ryszka	2002-09-01
UJ-KRA-P- 41231-N	KRA-P-368368	Atriplex prostrata Boucher ex DC.	Atriplex prostrata Boucher ex DC.	Atriplex prostrata Boucher ex DC.; Nizina Nadwiślańska; lewy brzeg Wisły; Morsko; EF 5452; ostroga wiślana; 19.08.03; Leg./Det. M. Zarzyka-Ryszka	PL	Morsko, lewy brzeg Wisły	ostroga wiślana	M. Zarzyka-Ryszka	M. Zarzyka-Ryszka	2003-08-19
UJ-KRA-P- 41232-N	KRA-P-368369	Atriplex prostrata Boucher ex DC.	Atriplex prostrata Boucher ex DC.	Atriplex prostrata Boucher ex DC.; Nizina Nadwiślańska; lewy brzeg Wisły; Morsko; EF 5452; ostroga wiślana; 19.08.03; Leg./Det. M. Zarzyka-Ryszka	PL	Morsko, lewy brzeg Wisły	ostroga wiślana	M. Zarzyka-Ryszka	M. Zarzyka-Ryszka	2003-08-19
UJ-KRA-P- 41233-N	KRA-P-368370	Atriplex prostrata Boucher ex DC.	Atriplex prostrata Boucher ex DC.	Atriplex prostrata Boucher ex DC.; Nizina Nadwiślańska; lewy brzeg Wisły; Morsko; EF 5452; ostroga wiślana; 19.08.03; Leg./Det. M. Zarzyka-Ryszka	PL	Morsko, lewy brzeg Wisły	ostroga wiślana	M. Zarzyka-Ryszka	M. Zarzyka-Ryszka	2003-08-19
UJ-KRA-P- 41234-N	KRA-P-368371	Atriplex prostrata Boucher ex DC.	Atriplex prostrata Boucher ex DC.	Atriplex prostrata Boucher ex DC.; Nizina Nadwiślańska; prawy brzeg Wisły; Tarła; EF 3687; terasa, brzeg szuwarów; 22.07.03; Leg./Det. M. Zarzyka-Ryszka	PL	Tarła, prawy brzeg Wisły	terasa, brzeg szuwarów	M. Zarzyka-Ryszka	M. Zarzyka-Ryszka	2003-07-22
UJ-KRA-P- 41235-N	KRA-P-368372	Atriplex prostrata Boucher ex DC.	Atriplex prostrata Boucher ex DC.	Atriplex prostrata Boucher ex DC.; Nizina Nadwiślańska; prawy brzeg Wisły; Wola Przemykowska; EF 5418; brzeg rzeki; 8.09.03; Leg./Det. M. Zarzyka-Ryszka	PL	Wola Przemykowska, prawy brzeg Wisły	brzeg rzeki	M. Zarzyka-Ryszka	M. Zarzyka-Ryszka	2003-09-08
UJ-KRA-P- 41236-N	KRA-P-367349	Atriplex prostrata Boucher ex DC.	Atriplex prostrata Boucher ex DC.	Atriplex cf hastata; Atriplex prostrata Boucher ex DC; Kraków - Płaszów; śmietnisko przy ul. Przewóz (na północ od drogi koło rogatki); 30.9.1969; Leg. H. Trzcińska-Tacik	PL	Kraków - Płaszów, przy ul. Przewóz (na północ od drogi koło rogatki)	śmietnisko	H. Trzcińska-Tacik		1969-09-30
UJ-KRA-P- 41237-N	KRA-P-367348	Atriplex prostrata Boucher ex DC.	Atriplex prostrata Boucher ex DC.	Atriplex cf hastata; Atriplex prostrata Boucher ex DC; Kraków - Płaszów; śmietnisko przy ul. Przewóz (na północ od drogi koło rogatki); 30.9.1969; Leg. H. Trzcińska-Tacik	PL	Kraków - Płaszów, przy ul. Przewóz (na północ od drogi koło rogatki)	śmietnisko	H. Trzcińska-Tacik		1969-09-30
UJ-KRA-P- 41238-N	KRA-P-369330	Atriplex prostrata Boucher ex DC.	Atriplex prostrata Boucher ex DC.	Atriplex prostrata Boucher ex DC.; Nizina Nadwiślańska; prawy brzeg Wisły; Otałęż; EF 2898; terasa, brzeg zarośli wierzbowych; 7.09.02; Leg./Det. M. Zarzyka-Ryszka	PL	Otałęż, prawy brzeg Wisły	terasa, brzeg zarośli wierzbowych	M. Zarzyka-Ryszka	M. Zarzyka-Ryszka	2002-09-07
UJ-KRA-P- 41239-N	KRA-P-369331	Atriplex prostrata Boucher ex DC.	Atriplex prostrata Boucher ex DC.	Atriplex prostrata Boucher ex DC.; Nizina Nadwiślańska; prawy brzeg Wisły; Otałęż; EF 3808; terasa, ściernisko; 7.09.02; Leg./Det. M. Zarzyka-Ryszka	PL	Otałęż, prawy brzeg Wisły	terasa, ściernisko	M. Zarzyka-Ryszka	M. Zarzyka-Ryszka	2002-09-07
UJ-KRA-P- 41240-N	KRA-P-369332	Atriplex prostrata Boucher ex DC.	Atriplex prostrata Boucher ex DC.	Atriplex prostrata Boucher ex DC.; Nizina Nadwiślańska; prawy brzeg Wisły; Otałęż; EF 3808; terasa, ściernisko; 7.09.02; Leg./Det. M. Zarzyka-Ryszka	PL	Otałęż, prawy brzeg Wisły	terasa, ściernisko	M. Zarzyka-Ryszka	M. Zarzyka-Ryszka	2002-09-07
UJ-KRA-P- 41241-N	KRA-P-369327	Atriplex prostrata Boucher ex DC.	Atriplex prostrata Boucher ex DC.	Atriplex prostrata Boucher ex DC.; Nizina Nadwiślańska; lewy brzeg Wisły; Gace Słupieckie; EF 3813; terasa, brzeg drogi; 29.07.02; Leg./Det. M. Zarzyka-Ryszka	PL	Gace Słupieckie, lewy brzeg Wisły	terasa, brzeg drogi	M. Zarzyka-Ryszka	M. Zarzyka-Ryszka	2002-07-29
UJ-KRA-P- 41242-N	KRA-P-368389	Atriplex prostrata Boucher ex DC.	Atriplex prostrata Boucher ex DC.	Atriplex prostrata Boucher ex DC.; Nizina Nadwiślańska; prawy brzeg Wisły; Glinki; EF 2943; brzeg rzeki; 12.10.2003; Leg./Det. M. Zarzyka-Ryszka	PL	Glinki, prawy brzeg Wisły	brzeg rzeki	M. Zarzyka-Ryszka	M. Zarzyka-Ryszka	2003-10-12
UJ-KRA-P- 41243-N	KRA-P-369324	Atriplex prostrata Boucher ex DC.	Atriplex prostrata Boucher ex DC.	Atriplex prostrata Boucher ex DC.; Nizina Nadwiślańska; lewy brzeg Wisły; Stare Gace; EF 3812; kamienisty (umocniony) brzeg rzeki; 11.10.03; Leg./Det. M. Zarzyka-Ryszka	PL	Stare Gace, lewy brzeg Wisły	kamienisty (umocniony) brzeg rzeki	M. Zarzyka-Ryszka	M. Zarzyka-Ryszka	2003-10-11
UJ-KRA-P- 41244-N	KRA-P-369325	Atriplex prostrata Boucher ex DC.	Atriplex prostrata Boucher ex DC.	Atriplex prostrata Boucher ex DC.; Nizina Nadwiślańska; lewy brzeg Wisły; Witów; EF 5453; brzeg rzeki; 2.09.2000; Leg./Det. M. Zarzyka-Ryszka	PL	Witów, lewy brzeg Wisły	brzeg rzeki	M. Zarzyka-Ryszka	M. Zarzyka-Ryszka	2000-09-02
UJ-KRA-P- 41245-N	KRA-P-369340	Atriplex prostrata Boucher ex DC.	Atriplex prostrata Boucher ex DC.	Atriplex prostrata Boucher ex DC.; Nizina Nadwiślańska; lewy brzeg Wisły; Nowy Korczyn; EF 3598; brzeg rzeki; 16.10.01; Leg./Det. M. Zarzyka-Ryszka	PL	Nowy Korczyn, lewy brzeg Wisły	brzeg rzeki	M. Zarzyka-Ryszka	M. Zarzyka-Ryszka	2001-10-16
UJ-KRA-P- 41246-N	KRA-P-369341	Atriplex prostrata Boucher ex DC.	Atriplex prostrata Boucher ex DC.	Atriplex prostrata Boucher ex DC.; Nizina Nadwiślańska; lewy brzeg Wisły; Nowy Korczyn; EF 3598; brzeg rzeki; 16.10.01; Leg./Det. M. Zarzyka-Ryszka	PL	Nowy Korczyn, lewy brzeg Wisły	brzeg rzeki	M. Zarzyka-Ryszka	M. Zarzyka-Ryszka	2001-10-16
UJ-KRA-P- 41247-N	KRA-P-369342	Atriplex prostrata Boucher ex DC.	Atriplex prostrata Boucher ex DC.	Atriplex prostrata Boucher ex DC.; Nizina Nadwiślańska; lewy brzeg Wisły; Nowy Korczyn; EF 3598; brzeg drogi do promu, terasa; 16.10.01; Leg./Det. M. Zarzyka-Ryszka	PL	Nowy Korczyn, lewy brzeg Wisły	brzeg drogi do promu, terasa	M. Zarzyka-Ryszka	M. Zarzyka-Ryszka	2001-10-16
UJ-KRA-P- 41248-N	KRA-P-369343	Atriplex prostrata Boucher ex DC.	Atriplex prostrata Boucher ex DC.	Atriplex prostrata Boucher ex DC.; Nizina Nadwiślańska; lewy brzeg Wisły; Nowy Korczyn; EF 3598; brzeg drogi do promu, terasa; 16.10.01; Leg./Det. M. Zarzyka-Ryszka	PL	Nowy Korczyn, lewy brzeg Wisły	brzeg drogi do promu, terasa	M. Zarzyka-Ryszka	M. Zarzyka-Ryszka	2001-10-16
UJ-KRA-P- 41249-N	KRA-P-369344	Atriplex prostrata Boucher ex DC.	Atriplex prostrata Boucher ex DC.	Atriplex prostrata Boucher ex DC.; Nizina Nadwiślańska; lewy brzeg Wisły; Nowy Korczyn; EF 3598; brzeg rzeki; 16.10.01; Leg./Det. M. Zarzyka-Ryszka	PL	Nowy Korczyn, lewy brzeg Wisły	brzeg rzeki	M. Zarzyka-Ryszka	M. Zarzyka-Ryszka	2001-10-16
UJ-KRA-P- 41250-N	KRA-P-369333	Atriplex prostrata Boucher ex DC.	Atriplex prostrata Boucher ex DC.	Atriplex prostrata Boucher ex DC.; Nizina Nadwiślańska; prawy brzeg Wisły; Otałęż; EF 3808; terasa, ściernisko; 7.09.2002; Leg./Det. M. Zarzyka-Ryszka	PL	Otałęż, prawy brzeg Wisły	terasa, ściernisko	M. Zarzyka-Ryszka	M. Zarzyka-Ryszka	2002-09-07
UJ-KRA-P- 41251-N	KRA-P-369334	Atriplex prostrata Boucher ex DC.	Atriplex prostrata Boucher ex DC.	Atriplex prostrata Boucher ex DC.; Nizina Nadwiślańska; lewy brzeg Wisły; Słupiec; EF 3816; brzeg rzeki, namulisko; 4.10.03; Leg./Det. M. Zarzyka-Ryszka	PL	Słupiec, lewy brzeg Wisły	brzeg rzeki, namulisko	M. Zarzyka-Ryszka	M. Zarzyka-Ryszka	2003-10-04
UJ-KRA-P- 41252-N	KRA-P-369335	Atriplex prostrata Boucher ex DC.	Atriplex prostrata Boucher ex DC.	Atriplex prostrata Boucher ex DC.; Nizina Nadwiślańska; prawy brzeg Wisły; Surowa; EF 2980; umocniony brzeg Wisły; 1.09.02; Leg./Det. M. Zarzyka-Ryszka	PL	Surowa, prawy brzeg Wisły	umocniony brzeg Wisły	M. Zarzyka-Ryszka	M. Zarzyka-Ryszka	2002-09-01
UJ-KRA-P- 41253-N	KRA-P-369336	Atriplex prostrata Boucher ex DC.	Atriplex prostrata Boucher ex DC.	Atriplex prostrata Boucher ex DC.; Nizina Nadwiślańska; prawy brzeg Wisły; Surowa; EF 2980; umocniony brzeg Wisły; 1.09.2002; Leg./Det. M. Zarzyka-Ryszka	PL	Surowa, prawy brzeg Wisły	umocniony brzeg Wisły	M. Zarzyka-Ryszka	M. Zarzyka-Ryszka	2002-09-01
UJ-KRA-P- 41254-N	KRA-P-369350	Atriplex prostrata Boucher ex DC.	Atriplex prostrata Boucher ex DC.	Atriplex prostrata Boucher ex DC.; Nizina Nadwiślańska; prawy brzeg Wisły; Surowa; EF 2971; terasa, wycięte zarośla wierzbowe; 25.07.03; Leg./Det. M. Zarzyka-Ryszka	PL	Surowa, prawy brzeg Wisły	terasa, wycięte zarośla wierzbowe	M. Zarzyka-Ryszka	M. Zarzyka-Ryszka	2003-07-25
UJ-KRA-P- 41255-N	KRA-P-369337	Atriplex prostrata Boucher ex DC.	Atriplex prostrata Boucher ex DC.	Atriplex prostrata Boucher ex DC.; Nizina Nadwiślańska; lewy brzeg Wisły; Powale; EF 2888; ostroga wiślana; 27.09.03; Leg./Det. M. Zarzyka-Ryszka	PL	Powale, lewy brzeg Wisły	ostroga wiślana	M. Zarzyka-Ryszka	M. Zarzyka-Ryszka	2003-09-27
UJ-KRA-P- 41256-N	KRA-P-369338	Atriplex prostrata Boucher ex DC.	Atriplex prostrata Boucher ex DC.	Atriplex prostrata Boucher ex DC.; Nizina Nadwiślańska; lewy brzeg Wisły; Nowy Korczyn; EF 3588; terasa, brzeg drogi; 16.10.01; Leg./Det. M. Zarzyka-Ryszka	PL	Nowy Korczyn, lewy brzeg Wisły	terasa, brzeg drogi	M. Zarzyka-Ryszka	M. Zarzyka-Ryszka	2001-10-16
UJ-KRA-P- 41257-N	KRA-P-369329	Atriplex prostrata Boucher ex DC.	Atriplex prostrata Boucher ex DC.	Atriplex prostrata Boucher ex DC.; Nizina Nadwiślańska; lewy brzeg Wisły; Tursko Małe; EF 2917; terasa, wysypisko; 21.08.01; Leg./Det. M. Zarzyka-Ryszka	PL	Tursko Małe, lewy brzeg Wisły	terasa, wysypisko	M. Zarzyka-Ryszka	M. Zarzyka-Ryszka	2001-08-21
UJ-KRA-P- 41258-N	KRA-P-365342	Atriplex prostrata Boucher ex DC.	Atriplex prostrata Boucher ex DC.	Atriplex hastatum L.; Atriplex prostrata Boucher ex DC; Polska środkowa; ok.1,5 km na NW od centrum Wąchocka; N 51° 04'993"; E 21° 00'026"; Stanowisko nr 12; brzeg rzeki; 27.06.2009; Leg. Justyna Miśta; Atpol grid EE5700 (kwadrat 2 x 2 km)	PL	ok.1,5 km na NW od centrum Wąchocka	brzeg rzeki	J. Miśta		2009-06-27
UJ-KRA-P- 41259-N	KRA-P-379007	Atriplex prostrata Boucher ex DC.	Atriplex prostrata Boucher ex DC.	Atriplex prostrata Boucher ex DC; Kraków; otoczenie Krakowskich Zakładów Sodowych; na prawym brzegu rzeczki Wilgi; koło ujścia słonych ścieków; 26.08.1960r.; Leg./Det. H. Trzcińska-Tacik	PL	Kraków -otoczenie Krakowskich Zakładów Sodowych, na prawym brzegu rzeczki Wilgi	koło ujścia słonych ścieków	H. Trzcińska-Tacik	H. Trzcińska-Tacik	1960-08-26
UJ-KRA-P- 41260-N	KRA-P-379014	Atriplex prostrata Boucher ex DC.	Atriplex prostrata Boucher ex DC.	Atriplex prostrata Boucher ex DC; Kraków; otoczenie Krakowskich Zakładów Sodowych; na prawym brzegu rzeczki Wilgi; koło ujścia słonych ścieków; 26.08.1960r.; Leg./Det. H. Trzcińska-Tacik	PL	Kraków -otoczenie Krakowskich Zakładów Sodowych, na prawym brzegu rzeczki Wilgi	koło ujścia słonych ścieków	H. Trzcińska-Tacik	H. Trzcińska-Tacik	1960-08-26
UJ-KRA-P- 41261-N	KRA-P-379013	Atriplex prostrata Boucher ex DC.	Atriplex prostrata Boucher ex DC.	Atriplex prostrata Boucher ex DC; Kraków; otoczenie Krakowskich Zakładów Sodowych; na prawym brzegu rzeczki Wilgi; koło ujścia słonych ścieków; 26.08.1960r.; Leg./Det. H. Trzcińska-Tacik	PL	Kraków -otoczenie Krakowskich Zakładów Sodowych, na prawym brzegu rzeczki Wilgi	koło ujścia słonych ścieków	H. Trzcińska-Tacik	H. Trzcińska-Tacik	1960-08-26
UJ-KRA-P- 41262-N	KRA-P-379012	Atriplex prostrata Boucher ex DC.	Atriplex prostrata Boucher ex DC.	Atriplex prostrata Boucher ex DC; Kraków; otoczenie Krakowskich Zakładów Sodowych; na prawym brzegu rzeczki Wilgi; koło ujścia słonych ścieków; 26.08.1960r.; Leg./Det. H. Trzcińska-Tacik	PL	Kraków -otoczenie Krakowskich Zakładów Sodowych, na prawym brzegu rzeczki Wilgi	koło ujścia słonych ścieków	H. Trzcińska-Tacik	H. Trzcińska-Tacik	1960-08-26
UJ-KRA-P- 41263-N	KRA-P-379011	Atriplex prostrata Boucher ex DC.	Atriplex prostrata Boucher ex DC.	Atriplex prostrata Boucher ex DC; Kraków; otoczenie Krakowskich Zakładów Sodowych; na prawym brzegu rzeczki Wilgi; koło ujścia słonych ścieków; 26.08.1960r.; Leg./Det. H. Trzcińska-Tacik	PL	Kraków -otoczenie Krakowskich Zakładów Sodowych, na prawym brzegu rzeczki Wilgi	koło ujścia słonych ścieków	H. Trzcińska-Tacik	H. Trzcińska-Tacik	1960-08-26
UJ-KRA-P- 41264-N	KRA-P-379010	Atriplex prostrata Boucher ex DC.	Atriplex prostrata Boucher ex DC.	Atriplex prostrata Boucher ex DC; Kraków; otoczenie Krakowskich Zakładów Sodowych; na prawym brzegu rzeczki Wilgi; koło ujścia słonych ścieków; 26.08.1960r.; Leg./Det. H. Trzcińska-Tacik	PL	Kraków -otoczenie Krakowskich Zakładów Sodowych, na prawym brzegu rzeczki Wilgi	koło ujścia słonych ścieków	H. Trzcińska-Tacik	H. Trzcińska-Tacik	1960-08-26
UJ-KRA-P- 41265-N	KRA-P-379009	Atriplex prostrata Boucher ex DC.	Atriplex prostrata Boucher ex DC.	Atriplex prostrata Boucher ex DC; Kraków; otoczenie Krakowskich Zakładów Sodowych; na prawym brzegu rzeczki Wilgi; koło ujścia słonych ścieków; 26.08.1960r.; Leg./Det. H. Trzcińska-Tacik	PL	Kraków -otoczenie Krakowskich Zakładów Sodowych, na prawym brzegu rzeczki Wilgi	koło ujścia słonych ścieków	H. Trzcińska-Tacik	H. Trzcińska-Tacik	1960-08-26
UJ-KRA-P- 41266-N	KRA-P-379008	Atriplex prostrata Boucher ex DC.	Atriplex prostrata Boucher ex DC.	Atriplex prostrata Boucher ex DC; Kraków; otoczenie Krakowskich Zakładów Sodowych; na prawym brzegu rzeczki Wilgi; koło ujścia słonych ścieków; 26.08.1960r.; Leg./Det. H. Trzcińska-Tacik	PL	Kraków -otoczenie Krakowskich Zakładów Sodowych, na prawym brzegu rzeczki Wilgi	koło ujścia słonych ścieków	H. Trzcińska-Tacik	H. Trzcińska-Tacik	1960-08-26
UJ-KRA-P- 41267-N	KRA-P-362183	Atriplex prostrata Boucher ex DC.	Atriplex prostrata Boucher ex DC.	Atriplex prostrata Boucher ex DC.; Atriplex hastata; Dolina dolnej Nidy; Baranów koło Buska; zagłębienie z wysiękiem słonej wody wśród pól zwanych "Sól"; 5.X.2001r.; Leg. H. Trzcińska-Tacik	PL	Baranów koło Buska	zagłębienie z wysiękiem słonej wody wśród pól zwanych "Sól"	H. Trzcińska-Tacik		2001-10-05
UJ-KRA-P- 41268-N	KRA-P-364422	Atriplex prostrata Boucher ex DC.	Atriplex prostrata Boucher ex DC.	Atriplex prostrata Boucher ex DC.; Locality: Barycz near Wieliczka (250 m); ATPOL square: EF 70; Latitude 49°59'N; Longitute 20°00'E; Habitat: salty wasteland; Date 19.10.2008; Leg. H. Trzcińska-Tacik; Det. M. Wayda	PL	Barycz k. Wieliczki	słone pustkowie	H. Trzcińska-Tacik	M. Wayda	2008-10-19
UJ-KRA-P- 41269-N	KRA-P-370613	Atriplex prostrata Boucher ex DC.	Atriplex prostrata Boucher ex DC.	Atriplex prostrata Boucher ex DC.subsp.prostata; (Atriplex hastatum L.); Świnoujśce -Kasiborska Kępa; nad Świną; 29.08.2001; Leg./Det. H. Trzcińska-Tacik	PL	Świnoujśce -Kasiborska Kępa	nad rzeką Świną	H. Trzcińska-Tacik	H. Trzcińska-Tacik	2001-08-29
UJ-KRA-P- 41270-N	KRA-P-361529	Atriplex prostrata Boucher ex DC.	Atriplex prostrata Boucher ex DC.	Atriplex prostrata Boucher; Atriplex hastata; Barycz k. Wieliczki; w lesie miejsce zasolone k. otworu 1100; 12.09.2000; Leg./Det. H. Trzcińska-Tacik	PL	Barycz k. Wieliczki	w lesie miejsce zasolone k. otworu 1100	H. Trzcińska-Tacik	H. Trzcińska-Tacik	2002-09-12
UJ-KRA-P- 41271-N	KRA-P-361531	Atriplex prostrata Boucher ex DC.	Atriplex prostrata Boucher ex DC.	Atriplex prostrata Boucher; Atriplex hastata; Barycz k. Wieliczki; w lesie miejsce zasolone k. otworu 1105; 12.09.2000; Leg./Det. H. Trzcińska-Tacik	PL	Barycz k. Wieliczki	w lesie miejsce zasolone k. otworu 1105	H. Trzcińska-Tacik	H. Trzcińska-Tacik	2002-09-12
UJ-KRA-P- 41272-N	KRA-P-361532	Atriplex prostrata Boucher ex DC.	Atriplex prostrata Boucher ex DC.	Atriplex prostrata Boucher; Atriplex hastata; Baranów k. Buska; zagłębienie ze słoną wodą - miejsce otwarte; 12.09.2000; Leg./Det. H. Trzcińska-Tacik	PL	Baranów koło Buska	zagłębienie ze słoną wodą -miejsce otwarte	H. Trzcińska-Tacik	H. Trzcińska-Tacik	2002-09-12
UJ-KRA-P- 41273-N	KRA-P-361524	Atriplex prostrata Boucher ex DC.	Atriplex prostrata Boucher ex DC.	Atriplex prostrata Boucher; Atriplex hastata; Baranów k. Buska; zagłębienie ze słoną wodą wśród pól; 12.09.2000; Leg./Det. H. Trzcińska-Tacik	PL	Baranów koło Buska	zagłębienie ze słoną wodą wśród pól	H. Trzcińska-Tacik	H. Trzcińska-Tacik	2002-09-12
UJ-KRA-P- 41274-N	KRA-P-378637	Atriplex prostrata Boucher ex DC.	Atriplex prostrata Boucher ex DC.	Atriplex prostrata Boucher ex DC.; Kraków - nad Wilgą; na brzegach powyżej starego ujścia ścieków; 14.06.1960; Leg./Det. H. Trzcińska-Tacik	PL	Kraków -nad Wilgą	na brzegach powyżej starego ujścia ścieków	H. Trzcińska-Tacik	H. Trzcińska-Tacik	1960-06-14
UJ-KRA-P- 41275-N	KRA-P-378636	Atriplex prostrata Boucher ex DC.	Atriplex prostrata Boucher ex DC.	Atriplex prostrata Boucher ex DC.; Kraków; łąka na brzegu Wilgi; 14.06.1960; Leg./Det. H. Trzcińska-Tacik	PL	Kraków -nad Wilgą	łąka na brzegu rzeki	H. Trzcińska-Tacik	H. Trzcińska-Tacik	1960-06-14
UJ-KRA-P- 41276-N	KRA-P-378635	Atriplex prostrata Boucher ex DC.	Atriplex prostrata Boucher ex DC.	Atriplex prostrata Boucher ex DC.; Kraków; łąka na brzegu Wilgi; 14.06.1960; Leg./Det. H. Trzcińska-Tacik	PL	Kraków -nad Wilgą	łąka na brzegu rzeki	H. Trzcińska-Tacik	H. Trzcińska-Tacik	1960-06-14
UJ-KRA-P- 41277-N	KRA-P-369355	Atriplex prostrata Boucher ex DC.	Atriplex prostrata Boucher ex DC.	Atriplex prostrata Boucher ex DC.; Nizina Nadwiślańska; prawy brzeg Wisły; Nowopole; EF 4553; brzeg rzeki; 14.09.03; Leg./Det. M. Zarzyka-Ryszka	PL	Nowopole, prawy brzeg Wisły	brzeg rzeki	M. Zarzyka-Ryszka	M. Zarzyka-Ryszka	2003-09-14
UJ-KRA-P- 41278-N	KRA-P-369356	Atriplex prostrata Boucher ex DC.	Atriplex prostrata Boucher ex DC.	Atriplex prostrata Boucher ex DC.; Nizina Nadwiślańska; prawy brzeg Wisły; Nowopole; EF 4563; brzeg rzeki; 14.09.03; Leg./Det. M. Zarzyka-Ryszka	PL	Nowopole, prawy brzeg Wisły	brzeg rzeki	M. Zarzyka-Ryszka	M. Zarzyka-Ryszka	2003-09-14
UJ-KRA-P- 41279-N	KRA-P-369357	Atriplex prostrata Boucher ex DC.	Atriplex prostrata Boucher ex DC.	Atriplex prostrata Boucher ex DC.; Nizina Nadwiślańska; prawy brzeg Wisły; Nowopole; EF 4553; brzeg rzeki; 14.09.03; Leg./Det. M. Zarzyka-Ryszka	PL	Nowopole, prawy brzeg Wisły	brzeg rzeki	M. Zarzyka-Ryszka	M. Zarzyka-Ryszka	2003-09-14
UJ-KRA-P- 41280-N	KRA-P-369358	Atriplex prostrata Boucher ex DC.	Atriplex prostrata Boucher ex DC.	Atriplex prostrata Boucher ex DC.; Nizina Nadwiślańska; prawy brzeg Wisły; Nowopole; EF 4553; brzeg rzeki; 14.09.03; Leg./Det. M. Zarzyka-Ryszka	PL	Nowopole, prawy brzeg Wisły	brzeg rzeki	M. Zarzyka-Ryszka	M. Zarzyka-Ryszka	2003-09-14
UJ-KRA-P- 41281-N	KRA-P-369351	Atriplex prostrata Boucher ex DC.	Atriplex prostrata Boucher ex DC.	Atriplex prostrata Boucher ex DC.; Nizina Nadwiślańska; prawy brzeg Wisły; Karsy; EF 4506; mulisty brzeg rzeki; 17.09.03; Leg./Det. M. Zarzyka-Ryszka	PL	Karsy, prawy brzeg Wisły	mulisty brzeg rzeki	M. Zarzyka-Ryszka	M. Zarzyka-Ryszka	2003-09-17
UJ-KRA-P- 41282-N	KRA-P-375925	Atriplex prostrata Boucher ex DC.	Atriplex prostrata Boucher ex DC.	Atriplex prostrata Boucher ex DC.; Atriplex hastata; Wawrzeńczyce od strony Złotnik, w międzywalu doliny Wisły; blisko rzeki; 8.09.1999; Leg./Det. H. Trzcińska-Tacik	PL	Wawrzeńczyce od strony Złotnik, w międzywalu doliny Wisły	blisko rzeki	H. Trzcińska-Tacik	H. Trzcińska-Tacik	1999-09-08
UJ-KRA-P- 41283-N	KRA-P-375928	Atriplex prostrata Boucher ex DC.	Atriplex prostrata Boucher ex DC.	Atriplex prostrata Boucher ex DC.; Atriplex hastata; Wawrzeńczyce od strony Złotnik, dolina Wisły, w międzywalu; miejsce zalewane, blisko drogi do postoju barek; 8.09.1999; Leg./Det. H. Trzcińska-Tacik	PL	Wawrzeńczyce od strony Złotnik, w międzywalu doliny Wisły	miejsce zalewane, blisko drogi do postoju barek	H. Trzcińska-Tacik	H. Trzcińska-Tacik	1999-09-08
UJ-KRA-P- 41284-N	KRA-P-375918	Atriplex prostrata Boucher ex DC.	Atriplex prostrata Boucher ex DC.	Atriplex prostrata Boucher ex DC.; Atriplex hastata; Wawrzeńczyce od strony Złotnik, w międzywalu doliny Wisły; blisko rzeki; 8.09.1999; Leg./Det. H. Trzcińska-Tacik	PL	Wawrzeńczyce od strony Złotnik, w międzywalu doliny Wisły	blisko rzeki	H. Trzcińska-Tacik	H. Trzcińska-Tacik	1999-09-08
UJ-KRA-P- 41285-N	KRA-P-369346	Atriplex prostrata Boucher ex DC.	Atriplex prostrata Boucher ex DC.	Atriplex prostrata Boucher ex DC.; Nizina Nadwiślańska; lewy brzeg Wisły; Senisławice; EF 4516; terasa, zarośla wierzbowe; 11.08.02; Leg./Det. M. Zarzyka-Ryszka	PL	Senisławice, lewy brzeg Wisły	terasa, zarośla wierzbowe	M. Zarzyka-Ryszka	M. Zarzyka-Ryszka	2002-08-11
UJ-KRA-P- 41286-N	KRA-P-369347	Atriplex prostrata Boucher ex DC.	Atriplex prostrata Boucher ex DC.	Atriplex prostrata Boucher ex DC.; Nizina Nadwiślańska; lewy brzeg Wisły; Senisławice; EF 4516; terasa, zarośla wierzbowe; 11.08.2002; Leg./Det. M. Zarzyka-Ryszka	PL	Senisławice, lewy brzeg Wisły	terasa, zarośla wierzbowe	M. Zarzyka-Ryszka	M. Zarzyka-Ryszka	2002-08-11
UJ-KRA-P- 41287-N	KRA-P-369348	Atriplex prostrata Boucher ex DC.	Atriplex prostrata Boucher ex DC.	Atriplex prostrata Boucher ex DC.; Nizina Nadwiślańska; prawy brzeg Wisły; Karsy; EF 4516; terasa, wysypisko; 17.09.03; Leg./Det. M. Zarzyka-Ryszka	PL	Karsy, prawy brzeg Wisły	terasa, wysypisko	M. Zarzyka-Ryszka	M. Zarzyka-Ryszka	2003-09-17
UJ-KRA-P- 41288-N	KRA-P-369339	Atriplex prostrata Boucher ex DC.	Atriplex prostrata Boucher ex DC.	Atriplex prostrata Boucher ex DC.; Nizina Nadwiślańska; lewy brzeg Wisły; Ruszcza; EF 2961; terasa, wysypisko; 16.10.01; Leg./Det. M. Zarzyka-Ryszka	PL	Ruszcza, lewy brzeg Wisły	terasa, wysypisko	M. Zarzyka-Ryszka	M. Zarzyka-Ryszka	2001-10-16
UJ-KRA-P- 41289-N	KRA-P-339496	Atriplex prostrata Boucher ex DC.	Atriplex prostrata Boucher ex DC.	Atriplex prostrata Boucher ex DC.subsp.prostata; (Atriplex hastatum L.); Opole; nad korytem Odry; 28.09.2003; Leg./Det. Maciej Kozak	PL	Opole	nad korytem Odry	M. Kozak	M. Kozak	2003-09-28
UJ-KRA-P- 41290-N	KRA-P-339497	Atriplex prostrata Boucher ex DC.	Atriplex prostrata Boucher ex DC.	Atriplex prostrata Boucher ex DC.subsp.prostata; (Atriplex hastatum L.); Opole; nad korytem Odry; 28 IX 2003; Leg./Det. Maciej Kozak	PL	Opole	nad korytem Odry	M. Kozak	M. Kozak	2003-09-28
UJ-KRA-P- 41291-N	KRA-P-339499	Atriplex prostrata Boucher ex DC.	Atriplex prostrata Boucher ex DC.	Atriplex prostrata Boucher ex DC.subsp.prostata; (Atriplex hastatum L.); Opole dz. Zaodrze; na rabatce kwiatowej; 19 VIII 2003; Leg./Det. Maciej Kozak	PL	Opole dz. Zaodrze	na rabatce kwiatowej	M. Kozak	M. Kozak	2003-08-19
UJ-KRA-P- 41292-N	KRA-P-332168	Atriplex prostrata Boucher ex DC.	Atriplex prostrata Boucher ex DC.	Atriplex hastatum L.; Na W od Łazów - "Sachalin"; FF 2730 kwadrat ATPOL o boku 2,5 km; na brzegu Sanu; E część Kotliny Sandomierskiej; 10.IX.2003; Leg./Det. A. Michalewska; Atriplex prostrata Boucher ex DC. subsp. prostrata	PL	Na W od Łazów - "Sachalin"	na brzegu Sanu	A. Michalewska	A. Michalewska	2003-09-10
UJ-KRA-P- 41293-N	KRA-P-341205	Atriplex prostrata Boucher ex DC.	Atriplex prostrata Boucher ex DC.	Atriplex prostrata Boucher ex DC; Chenopodiaceae; Atriplex hastatum L.; Opole -Port; pow. Opole; brzeg basenu portowego; 26.VIII.1969r.; Zebrał: Paweł Szotkowski	PL	Opole -Port	brzeg basenu portowego	P. Szotkowski		1969-08-26
UJ-KRA-P- 41294-N	KRA-P-341259	Atriplex prostrata subsp. calotheca (Rafn) M.A.Gust.	Atriplex hastata L.	Atriplex hastatum L.; Gliwice -Port; brzeg basenu portowego; 7 IX 1969r.; Leg./Det. mgr Paweł Szotkowski	PL	Gliwice -Port	brzeg basenu portowego	P. Szotkowski	P. Szotkowski	1969-09-07
UJ-KRA-P- 41295-N	KRA-P-341260	Atriplex prostrata subsp. calotheca (Rafn) M.A.Gust.	Atriplex hastata L.	Atriplex hastatum L.; Gliwice Port; brzeg Kanału Gliwickiego; 7 IX 1969r.; Leg./Det. mgr Paweł Szotkowski	PL	Gliwice -Port	brzeg Kanału Gliwickiego	P. Szotkowski	P. Szotkowski	1969-09-07
UJ-KRA-P- 41296-N	KRA-P-341261	Atriplex prostrata subsp. calotheca (Rafn) M.A.Gust.	Atriplex hastata L.	Chenopodiaceae; Atriplex hastatum; Gliwice Port; pow. Gliwice; brzeg Kanału Gliwickiego; 7 IX 1969r.; Zebrał: Paweł Szotkowski	PL	Gliwice -Port	brzeg Kanału Gliwickiego	P. Szotkowski	P. Szotkowski	1969-09-07
UJ-KRA-P- 41297-N	KRA-P-341262	Atriplex prostrata subsp. calotheca (Rafn) M.A.Gust.	Atriplex hastata L.	Chenopodiaceae; Atriplex hastatum; Gliwice Port; pow. Gliwice; nieużytek koło zagajnika; 2.VII.1969r.; Zebrał: Paweł Szotkowski	PL	Gliwice -Port	nieużytek koło zagajnika	P. Szotkowski	P. Szotkowski	1969-07-02
UJ-KRA-P- 41298-N	KRA-P-341263	Atriplex prostrata subsp. calotheca (Rafn) M.A.Gust.	Atriplex hastata L.	Atriplex hastatum L.; Gliwice Port; nieużytki koło zagajnika w porcie; 2.VII.1969 r.; Leg./Det.mgr Paweł Szotkowski	PL	Gliwice -Port	nieużytek koło zagajnika w porcie	P. Szotkowski	P. Szotkowski	1969-07-02
UJ-KRA-P- 41299-N	KRA-P-339498	Atriplex prostrata Boucher ex DC.	Atriplex prostrata Boucher ex DC.	Atriplex prostrata Boucher ex DC.subsp.prostata; (Atriplex hastatum L.); Opole; nad korytem Odry; 28.09.2003; Leg./Det. Maciej Kozak	PL	Opole	nad korytem Odry	M. Kozak	M. Kozak	2003-09-28
UJ-KRA-P- 41300-N	KRA-P-333633	Atriplex prostrata Boucher ex DC.	Atriplex prostrata Boucher ex DC.	Atriplex prostrata Boucher ex DC.; FF 3823 (kwadrat o boku 2,5 km); Nagórne koło Kolonii Polskiej; przy rowie odwadniającym -w pobliżu gospodarstw domowych; 31.VIII.2005; E część Kotliny Sandomierskiej; Leg./Det. A. Nobis	PL	Nagórne koło Kolonii Polskiej	przy rowie odwadniającym -w pobliżu gospodarstw domowych	A. Nobis	A. Nobis	2005-08-31
UJ-KRA-P- 41301-N	KRA-P-333634	Atriplex prostrata Boucher ex DC.	Atriplex prostrata Boucher ex DC.	Atriplex prostrata Boucher ex DC.; FF 3823 (kwadrat o boku 2,5 km); Nagórne koło Kolonii Polskiej; przy rowie odwadniającym -w pobliżu gospodarstw domowych; 31.08.2005; E część Kotliny Sandomierskiej; Leg./Det. Agnieszka Nobis	PL	Nagórne koło Kolonii Polskiej	przy rowie odwadniającym -w pobliżu gospodarstw domowych	A. Nobis	A. Nobis	2005-08-31
UJ-KRA-P- 41302-N	KRA-P-345252	Atriplex prostrata Boucher ex DC.	Atriplex prostrata Boucher ex DC.	n° 8205; Atriplex prostrata Boucher s.str.; Etaples (France, dép.du Pas-de-Calais); rive droite de la Canche, pré salé à Festuca rubra subsp.litoralis, zone de laisses de marée; 15 octobre 1977; Leg. J. Duvigneaud n° 77 F 909; Det. A. Pedersen (7.4.1978); Rem.- Plante du groupe d'Atriplex hastata	FR	Etaples	solna łąka z Festuca rubra subsp. litoralis, strefa brzegów pływowych	J. Duvigneaud	A. Pedersen	1977-10-15
UJ-KRA-P- 41303-N	KRA-P-345185	Atriplex prostrata Boucher ex DC.	Atriplex prostrata Boucher ex DC.	n° 8204; Atriplex prostrata Boucher s.str.; Dudzele (Belgique, prov.de Flandre occidentale); coord. I.F.B.L.: B2.51.44; praire entre le canal de Brugge à Zeebrugge et un lac artificiel (celui-ci entre le Roskambeek etle Dudzelbrug); alt. 3 m; praire humide abandonnée, enhavie par Atriplex prostrata, Juncus gerardii et Phragmites australis; 20 septembre 1977; Leg. L. Vanhecke n° 5920; Det. J. Duvi…	BE	Dudzele, łąka między kanałem z Brugii do Zeebrugge a sztucznym jeziorem (między Roskambeek a Dudzelbrug)	opuszczona mokra łąka, z Atriplex prostrata, Juncus gerardii i Phragmites australis	L. Vanhecke	J. Duvigneaud	1977-09-20
UJ-KRA-P- 41304-N	KRA-P-339508	Atriplex prostrata Boucher ex DC.	Atriplex prostrata Boucher ex DC.	Atriplex prostrata Boucher ex DC.subsp.prostata; (Atriplex hastatum); Opole; nad korytem Odry; 28.IX.2003; Leg./Det. M. Kozak	PL	Opole	nad korytem Odry	M. Kozak	M. Kozak	2003-09-28
UJ-KRA-P- 41305-N	KRA-P-356289	Atriplex prostrata Boucher ex DC.	Atriplex prostrata Boucher ex DC.	Atriplex prostrata Boucher ex DC.subsp.prostata; brzeg Kamiennej; Podgrodzie; FE 60 33; 11.09.03; Leg./Det. R. Piwowarczyk	PL	Podgrodzie	brzeg Kamiennej	R. Piwowarczyk	R. Piwowarczyk	2003-09-11
UJ-KRA-P- 41306-N	KRA-P-354645	Atriplex prostrata Boucher ex DC.	Atriplex prostrata Boucher ex DC.	Atriplex hastatum L.; Atriplex prostrata Boucher ex DC.; wilgotny nieużytek nad Kamienną; FE 5113; 11.09.03; Leg./Det. R. Piwowarczyk	PL	nad Kamienną	wilgotny nieużytek	R. Piwowarczyk	R. Piwowarczyk	2003-09-11
UJ-KRA-P- 41307-N	KRA-P-354677	Atriplex prostrata Boucher ex DC.	Atriplex prostrata Boucher ex DC.	Atriplex hastatum L.; Atriplex prostrata Boucher ex DC.; wilgotny nieużytek nad Kamienną; FE 5113; 11.09.03; Leg./Det. R. Piwowarczyk	PL	nad Kamienną	wilgotny nieużytek	R. Piwowarczyk	R. Piwowarczyk	2003-09-11
UJ-KRA-P- 41308-N	KRA-P-354686	Atriplex prostrata Boucher ex DC.	Atriplex prostrata Boucher ex DC.	Atriplex hastatum L.; A. prostrata Boucher ex DC.; nieużytek przy Kamiennej; Podgrodzie; FE 60 33; 11.09.03; Leg./Det. R. Piwowarczyk	PL	Podgrodzie	nieużytek przy Kamiennej	R. Piwowarczyk	R. Piwowarczyk	2003-09-11
UJ-KRA-P- 41309-N	KRA-P-354687	Atriplex prostrata Boucher ex DC.	Atriplex prostrata Boucher ex DC.	Atriplex hastatum L.; A. prostrata Boucher ex DC.; brzeg Kamiennej; FE 5113; 11.09.03; Leg./Det. R. Piwowarczyk	PL	nad Kamienną	brzeg rzeki	R. Piwowarczyk	R. Piwowarczyk	2003-09-11
UJ-KRA-P- 41310-N	KRA-P-354685	Atriplex prostrata Boucher ex DC.	Atriplex prostrata Boucher ex DC.	Atriplex hastatum L.; A. prostrata Boucher ex DC.; brzeg Kamiennej; FE 5113; 18.09.03; Leg./Det. R. Piwowarczyk	PL	nad Kamienną	brzeg rzeki	R. Piwowarczyk	R. Piwowarczyk	2003-09-18
UJ-KRA-P- 41311-N	KRA-P-356280	Atriplex prostrata Boucher ex DC.	Atriplex prostrata Boucher ex DC.	Atriplex prostrata Boucher ex DC.subsp. prostrata; nieużytek nad Kamienną; FE 5113; 10.09.03; Leg./Det. R. Piwowarczyk	PL	nad Kamienną	nieużytek	R. Piwowarczyk	R. Piwowarczyk	2003-09-10
UJ-KRA-P- 41312-N	KRA-P-356281	Atriplex prostrata Boucher ex DC.	Atriplex prostrata Boucher ex DC.	Atriplex prostrata Boucher ex DC.subsp. prostrata; nieużytek nad Kamienną; FE 5113; 10.09.03; Leg./Det. R. Piwowarczyk	PL	nad Kamienną	nieużytek	R. Piwowarczyk	R. Piwowarczyk	2003-09-10
UJ-KRA-P- 41313-N	KRA-P-358807	Atriplex prostrata Boucher ex DC.	Atriplex prostrata Boucher ex DC.	Atriplex hastatum L.; A. prostrata Boucher ex DC.; nieużytek nad Kamienną; FE 5113; 16.09.03; Leg./Det. R. Piwowarczyk	PL	nad Kamienną	nieużytek	R. Piwowarczyk	R. Piwowarczyk	2003-09-16
UJ-KRA-P- 41314-N	KRA-P-356275	Atriplex prostrata Boucher ex DC.	Atriplex prostrata Boucher ex DC.	Atriplex prostrata Boucher ex DC.subsp. prostrata; nieużytek nad Kamienną; FE 5113; 11.09.03; Leg./Det. R. Piwowarczyk	PL	nad Kamienną	nieużytek	R. Piwowarczyk	R. Piwowarczyk	2003-09-11
UJ-KRA-P- 41315-N	KRA-P-341258	Atriplex prostrata subsp. calotheca (Rafn) M.A.Gust.	Atriplex hastata L.	Atriplex hastatum L.; Gliwice Port; brzeg basenu portowego; 7 IX 1969 r.; Leg./Det. mgr Paweł Szotkowski	PL	Gliwice Port	brzeg basenu portowego	P. Szotkowski	P. Szotkowski	1969-09-07
UJ-KRA-P- 41316-N	KRA-P-358808	Atriplex prostrata Boucher ex DC.	Atriplex prostrata Boucher ex DC.	Atriplex hastatum L.; A. prostrata Boucher ex DC.; nieużytek nad Kamienną; FE 5113; 16.09.03; Leg./Det. R. Piwowarczyk	PL	nad Kamienną	nieużytek	R. Piwowarczyk	R. Piwowardrak	2003-09-16
UJ-KRA-P- 41317-N	KRA-P-185788	Atriplex prostrata Boucher ex DC.	Atriplex hastata var. microtheca Schumach.	13. Atriplex hastatum var. Microtheca Schum. f. salina Wallr.; Moravia Meridionalis; Brno; prope Velké Němčice locis salsis; 190 m; 12.X.1924; Leg. J. Podpěra	CZ	Brno, w pobliżu Velké Němčice	miejsce słone	J. Podpěra		1924-10-12
UJ-KRA-P- 41318-N	KRA-P-185787	Atriplex micrantha Ledeb.	Atriplex hastata var. heterosperma (Bunge) Regel ex Iljin	2750. Atriplex hastata L. var.heterosperma; Transsilvania; distr. Cluj; In ruderatis et locis salsis prope pagum Dezmir; Alt.cca 310 m s.m.; 30 Sept.1945; Leg. I. Todor	RO	Dezmir, Cluj	słone ruderalia	I. Todor		1945-09-30
UJ-KRA-P- 41319-N	KRA-P-185786	Atriplex prostrata subsp. calotheca (Rafn) M.A.Gust.	Atriplex hastata L.	Atriplex hastatum L.; Brzeg Tamizy między Richmondem a Kew Gardens; 1\IX.1942; Zebr.: S. Batko	GB	między Richmondem a Kew Gardens	Brzeg Tamizy	S. Batko		1942-09-01
UJ-KRA-P- 41320-N	KRA-P-185785	Atriplex prostrata subsp. calotheca (Rafn) M.A.Gust.	Atriplex hastata L.	Atriplex hastatum L.; Brzeg Tamizy między Richmondem a Kew Gardens; 1\IX.1942; Zebr.: S. Batko	GB	między Richmondem a Kew Gardens	Brzeg Tamizy	S. Batko		1942-09-01
UJ-KRA-P- 41321-N	KRA-P-185782	Atriplex prostrata Boucher ex DC.	Atriplex hastata var. microtheca Schumach.	12. Atriplex hastatum var. Microtheca Schum. f. ruderale Westerl.; Moravia Meridionalis; Hustopeč; in salis prope pagum Velké Němčice; ca 180 m s. m.; X.1924; Leg. J. Podpěra et G.J. Širjaev	CZ	Hustopeč, w pobliżu Velké Němčice	miejsce słone	J. Podpěra, G.J. Širjaev		.10.1924
UJ-KRA-P- 41322-N	KRA-P-185783	Atriplex prostrata subsp. calotheca (Rafn) M.A.Gust.	Atriplex hastata L.	Atriplex hastatum L.; Brzeg Tamizy między Richmondem a Kew Gardens; 1\IX.1942; Zebr.: S. Batko	GB	między Richmondem a Kew Gardens	Brzeg Tamizy	S. Batko		1942-09-01
UJ-KRA-P- 41323-N	KRA-P-185781	Atriplex prostrata subsp. calotheca (Rafn) M.A.Gust.	Atriplex hastata L.	3072. Atriplex hastata L. var.oppositifolia Moq.-Tand.; Uzbekistania; Distr. Kokand; Insula Sary -Kamysch; non procul a statione viae ferreae Melnikovo; Leg. V. Drobov.; 1916 IX 21	UZ	Insula Sary -Kamysch, Melnikovo	non procul a statione viae ferreae	V. Drobov	E. Jeney	1916-09-21
UJ-KRA-P- 41324-N	KRA-P-185780	Atriplex prostrata subsp. calotheca (Rafn) M.A.Gust.	Atriplex hastata L.	Atriplex hastata L.; Belgium; Ilouse, Dinant boul de la Meuse et granier; Coll. Mosseray; Die: octobre Anno 1935	BE	Ilouse, Dinant boul de la Meuse et granier		Mosseray		.10.1935
UJ-KRA-P- 41325-N	KRA-P-111028	Atriplex prostrata subsp. calotheca (Rafn) M.A.Gust.	Atriplex hastata L.	Chénopodiacées; Atriplex groupe hastate; Calvi, Corse; pointe de la Revellata, au pied des falaises littorales; groupement halo-nitrophile; septembre 1978; J. Duvigneaud 78 C 675	FR	Calvi, Pointe de la Revellata	u podnóża przybrzeżnych klifów	J. Duvigneaud		.09.1978
UJ-KRA-P- 41326-N	KRA-P-185775	Atriplex prostrata Boucher ex DC.	Atriplex latifolia subsp. triangularis (Willd.) Hiitonen	Atriplex latifolium WJ v.triangulare Mass.; Bohusl.; Marstrand; 10\8 1911; Leg. A. Hülphers	SE	Marstrand		A. Hülphers		1911-08-10
UJ-KRA-P- 41327-N	KRA-P-185762	Atriplex prostrata subsp. calotheca (Rafn) M.A.Gust.	Atriplex hastata L.	No 45 462; 7 août 1933; Atriplex hastata L.; Saint-Jean-Baptiste de l'IleVerte; comté de Temiscouata; prairies saumâtres; F. Marie-Victorin, F. Rolland-Germain, René Meilleur	CA	hrabstwo Temiscouata	słonawe łąki	F. Marie-Victorin, F. Rolland-Germain, René Meilleur		1933-08-07
UJ-KRA-P- 41328-N	KRA-P-185763	Atriplex prostrata subsp. calotheca (Rafn) M.A.Gust.	Atriplex hastata L.	Atriplex hastata L.; In sand on beach; Ocean Park, York Co.; Maine; August 28, 1931; Collected by Dr. & Mrs. Charles E. Moldenke; No. 6247	US	Ocean Park, York Co.	piasek na plaży	C. E. Moldenke		1931-08-28
UJ-KRA-P- 41329-N	KRA-P-185518	Atriplex prostrata Boucher ex DC.	Atriplex deltoidea Bab.	Atriplex deltoideum Bab.; Boh., Lundby su, Marstand; Aug 1919; J. E. Palmér	SE	Lundby, Marstand		J. E. Palmér		.08.1919
UJ-KRA-P- 41330-N	KRA-P-185519	Atriplex prostrata subsp. calotheca (Rafn) M.A.Gust.	Atriplex hastata L.	4544. Atriplex hastatum L. var.microspermum Moq.; Charente-Inférieure; Environs de la Rochelle; roches, galets, partie inondée par la mer; 17 août 1923; Perrault	FR	Okolice La Rochelle	skały, kamyczki, część zalana morzem	Perrault		1923-08-17
UJ-KRA-P- 41331-N	KRA-P-185578	Atriplex prostrata subsp. calotheca (Rafn) M.A.Gust.	Atriplex hastata L.	Nr. Arkusza 5428; Atriplex hastatum L.; Hortobágy; Węgry; na dnie słonego stawu; roślina rozłożysta; 13.08.1967; Leg. et Det. E. Jeney	HU	Hortobágy	na dnie słonego stawu	E. Jeney	E. Jeney	1967-08-13
UJ-KRA-P- 41332-N	KRA-P-95610	Atriplex prostrata subsp. calotheca (Rafn) M.A.Gust.	Atriplex hastata L.	No. 242; Atriplex hastata L.; E of Schönberg near Kiel; Stony beach with Matricaria maritima, Atriplex littoralis, A. glabriuscula, Galium aparine and Elytrigia repens; 29.8.1974; Ivan Nielsen, Lauritz Holm-Nielsen, S.P. Pinnerup & B. Øllgaard	DE	Na E od Schönberg koło Kilonii	Kamienista plaża z Matricaria maritima, Atriplex littoralis, A. glabriuscula, Galium aparine i Elytrigia repens	I. Nielsen, L. Holm-Nielsen, S.P. Pinnerup, B. Øllgaard		1974-08-29
UJ-KRA-P- 41333-N	KRA-P-185527	Atriplex prostrata subsp. calotheca (Rafn) M.A.Gust.	Atriplex hastata L.	Atriplex hastata L.; Au Salzümpfen bei Kerlint; 842		Au Salzümpfen bei Kerlint		A. Rehmann		.1874
UJ-KRA-P- 41334-N	KRA-P-185526	Atriplex prostrata subsp. calotheca (Rafn) M.A.Gust.	Atriplex hastata L.	Atriplex hastatum L.; D. Szymkiewicz; Leg. Rehman				A. Rehmann		.1874
UJ-KRA-P- 41335-N	KRA-P-185525	Atriplex prostrata Boucher ex DC.	Atriplex prostrata Boucher ex DC.	Atriplex prostratum Bouch.; Stockholm; Gusterösku Saskokobbe (?); 18\9 1911; Leg. A. Hülphers	SE	Sztokholm		A. Hülphers		1911-09-18
UJ-KRA-P- 41336-N	KRA-P-185524	Atriplex prostrata subsp. calotheca (Rafn) M.A.Gust.	Atriplex hastata L.	Atriplex hastatum Bviss.; Vilarun von San Antonia; 18.IV.1887				P. Ascherson		18.04.1887
UJ-KRA-P- 41337-N	KRA-P-185523	Atriplex prostrata Boucher ex DC.	Atriplex prostrata Boucher ex DC.	Atriplex prostrata Bouch v.parvifolia M.T.; Bohuslän; Källarholmen i Tanums socken; Aug.1880; Hugo Thedenius	SE	Källarholmen w parafii Tanum		H. Thedenius		.08.1880
UJ-KRA-P- 41338-N	KRA-P-185521	Atriplex prostrata subsp. calotheca (Rafn) M.A.Gust.	Atriplex hastata L.	ex herbario horti bruxellensis; Atriplex hastata L; Plage à Niec[…]; 7 septembre 1912; Rez. J. Mussart	BE		plaża	J. Mussart		1912-09-07
UJ-KRA-P- 41339-N	KRA-P-185520	Atriplex prostrata subsp. calotheca (Rafn) M.A.Gust.	Atriplex hastata L.	Atriplex hastatum L.; Martigny; communicavit Herb. Boissier; 1898	CH	Martigny		Boissier		.1898
UJ-KRA-P- 41340-N	KRA-P-185351	Atriplex prostrata subsp. calotheca (Rafn) M.A.Gust.	Atriplex hastata L.	1.169\7; Atriplex hastatum L.; Rury; rowy; IX.1925; H. Koperska	PL	Rury	rowy	H. Koperska		.09.1925
UJ-KRA-P- 41341-N	KRA-P-185352	Atriplex prostrata subsp. calotheca (Rafn) M.A.Gust.	Atriplex hastata L.	1.169\8; Atriplex hastatum L.; Rury; rowy; VI.1925; H. Koperska	PL	Rury	rowy	H. Koperska		.06.1925
UJ-KRA-P- 41342-N	KRA-P-185350	Atriplex prostrata subsp. calotheca (Rafn) M.A.Gust.	Atriplex hastata L.	1.169\1; Atriplex hastatum L.; Turka; przydroże; VIII.1918; H. Koperska	PL	Turka	przydroże	H. Koperska		.08.1918
UJ-KRA-P- 41343-N	KRA-P-185529	Atriplex hortensis L.	Atriplex hortensis L.	Atriplex hortensa
UJ-KRA-P- 41344-N	KRA-P-185517	Atriplex prostrata subsp. calotheca (Rafn) M.A.Gust.	Atriplex hastata L.	Atriplex hastata L.; […] Nerike Orebro […]; 15\9 1872; […] Reuterman				[…] Reuterman		15.9.1872
UJ-KRA-P- 41345-N	KRA-P-185779	Atriplex prostrata subsp. calotheca (Rafn) M.A.Gust.	Atriplex hastata L.	Atriplex hastatum L. for.salinum; Błonie k. Łęczycy; solnisko wśród torfowisk niskich; 11 VIII 1921; R[…]	PL	Błonie k. Łęczycy	solnisko wśród torfowisk niskich	[…]		1921-08-11
UJ-KRA-P- 41346-N	KRA-P-185777	Atriplex prostrata Boucher ex DC.	Atriplex hastata var. microtheca Schumach.	Atriplex hastatum L. var.microtheca Schum.; Rury k. Lublina; łąka nad Bystrzycą; VIII.1921; coll. Koperska, Batko	PL	Rury k. Lublina	łąka nad Bystrzycą	H. Koperska, Batko		.08.1921
UJ-KRA-P- 41347-N	KRA-P-185515	Atriplex prostrata Boucher ex DC.	Atriplex prostrata Boucher ex DC.
UJ-KRA-P- 41348-N	KRA-P-185513	Atriplex prostrata Boucher ex DC.	Atriplex microsperma Waldst. & Kit.	Atriplex microsperma Wald.; in campis rarior			in campis rarior
UJ-KRA-P- 41349-N	KRA-P-185514	Schizotheca hastata Čelak. ex Formánek	Schizotheca hastata Čelak. ex Formánek	249. Schizotheca hastata Čel.var. microsperma Čel f.murorum; Galicia; ad Lacko, distr. Dobromil; na murach i gruzach około warzelni soli; zebr.18. wrześn.1893; A. Rehmann	PL	Łącko	na murach i gruzach około warzelni soli	A. Rehmann		18.09.1893
UJ-KRA-P- 41350-N	KRA-P-185512	Atriplex prostrata subsp. calotheca (Rafn) M.A.Gust.	Atriplex hastata L.	Korlint; Atr. hastata; Leg. Rehman				A. Rehmann
UJ-KRA-P- 41351-N	KRA-P-185766	Atriplex rosea L.	Atriplex rosea L.	354; Atriplex roseum L. var.litoreum Beck; Istria; Strugnano; brzeg morza; 24.9.1913; Zb.: A. Żmuda	SI	Strunjan	brzeg morza	A. Żmuda		1913-09-24
UJ-KRA-P- 41352-N	KRA-P-185522	Atriplex prostrata Boucher ex DC.	Atriplex hastata var. macrotheca Rafn	Atriplex hastatum var.macrotheca; Asch.grab.130; Atriplex latifolia Wahlenb.; […] 52; […]
UJ-KRA-P- 41353-N	KRA-P-185528	Schizotheca hastata Čelak. ex Formánek	Schizotheca hastata Čelak. ex Formánek	248. Schizotheca hastata Čel.var. microsperma Čel; Galicia; ad Lacko, distr. Dobromil; na ile słonym wyrzuconym z kopalni; zebr.18. wrześn.1893; A. Rehmann	PL	Łącko	na ile słonym wyrzuconym z kopalni	A. Rehmann		18.09.1893
UJ-KRA-P- 41354-N	KRA-P-185756	Atriplex prostrata Boucher ex DC.	Atriplex hastata var. macrotheca Rafn	Atriplex hastatum L. var.macrotheca Rafn.; Istria; Sicciole ad Pirano; przy drogach koło salin; 4.9.1913; Leg. A. Żmuda	SI	Sečovlje, gmina Piran	przy drogach koło salin	A. Żmuda		1913-09-04
UJ-KRA-P- 41355-N	KRA-P-185754	Atriplex prostrata Boucher ex DC.	Atriplex hastata var. macrotheca Rafn	Atriplex hastatum L. v.macrotheca Rafn; 30; 4.IX.13; […] auden Wegen bei ditalicces; Asch.130; AŻ				A. Żmuda		1913-09-04
UJ-KRA-P- 41356-N	KRA-P-85755	Schizotheca hastata Čelak. ex Formánek	Schizotheca hastata Čelak. ex Formánek	Schizotheca hastata; Delet[…]; 6.X.911; MP						1911-10-06
UJ-KRA-P- 41357-N	KRA-P-185757	Atriplex prostrata Boucher ex DC.	Atriplex hastata var. macrotheca Rafn	Atriplex hastatum L. var.macrotheca Rafn.; Istria; Triest; w porcie na żwirze; 10.9.1913; Zb.: A. Żmuda	IT	Triest	w porcie na żwirze	A. Żmuda		1913-09-10
UJ-KRA-P- 41358-N	KRA-P-185758	Atriplex prostrata subsp. calotheca (Rafn) M.A.Gust.	Atriplex hastata L.	Atriplex hastata Linn.; W Devon - Barnstaple; słonorośla nad rzeką Taw; 19.IX.1941	GB	Devon, Barnstaple	słonorośla nad rzeką Taw			1941-09-19
UJ-KRA-P- 41359-N	KRA-P-185759	Atriplex prostrata subsp. calotheca (Rafn) M.A.Gust.	Atriplex hastata L.	Atriplex hastata Linn.; W Devon - Barnstaple; słonorośla nad rzeką Taw; 19.IX.1941; Środoń	GB	Devon, Barnstaple	słonorośla nad rzeką Taw	A. Środoń		1941-09-19
UJ-KRA-P- 41360-N	KRA-P-185760	Atriplex prostrata subsp. calotheca (Rafn) M.A.Gust.	Atriplex hastata L.	Atriplex hastatum L. f.salinum; […]; 26.8.20; […]				K. Meyer		1920-08-26
UJ-KRA-P- 41361-N	KRA-P-306216	Atriplex prostrata Boucher ex DC.	Atriplex prostrata Boucher ex DC.	Atriplex prostrata Boucher ex DC. subsp. prostrata; Płaskowyż Proszowicki; Senisławice; piaszczysta łąka nad Wisłą; ATPOL: EF 45-03; 17.10.2003; Leg./Det. Krystyna Towpasz	PL	Senisławice	piaszczysta łąka nad Wisłą	K. Towpasz	K. Towpasz	2003-10-17
UJ-KRA-P- 41362-N	KRA-P-323897	Atriplex prostrata subsp. calotheca (Rafn) M.A.Gust.	Atriplex hastata L.	Atiplex hastatum L.; rów; k. wsi Dąbrówka Warszawska, gm. Wierzbica; EE 2732 (Atpol 2,5 x 2,5 km); 26.08.2000; Leg./Det. M. Nobis	PL	k. wsi Dąbrówka Warszawska, gm. Wierzbica	rów	M. Nobis	M. Nobis	2000-08-26
UJ-KRA-P- 41363-N	KRA-P-323300	Atriplex prostrata Boucher ex DC.	Atriplex prostrata Boucher ex DC.	Atriplex prostrata Boucher ex DC.; Szuwar (przy rowie); Stary Książek k. Szydłowca; EE 3523; 22.07.2003; Leg./Det. M. Nobis	PL	Stary Książek k. Szydłowca	szuwar przy rowie	M. Nobis	M. Nobis	2003-07-22
UJ-KRA-P- 41364-N	KRA-P-323301	Atriplex prostrata Boucher ex DC.	Atriplex prostrata Boucher ex DC.	Atriplex prostrata Boucher ex DC.; Szuwar (przy rowie); Stary Książek k. Szydłowca; EE 3523; 22.07.2003; Leg./Det. M. Nobis	PL	Stary Książek k. Szydłowca	szuwar przy rowie	M. Nobis	M. Nobis	2003-07-22
UJ-KRA-P- 41365-N	KRA-P-323298	Atriplex prostrata Boucher ex DC.	Atriplex prostrata Boucher ex DC.	Atriplex prostrata Boucher ex DC.; Polska centralna; Przedgórze Iłżeckie; Brzeg spuszczonego stawu rybnego; na E od wsi Płudnica koło Wierzbicy; EE 3811 (sieć ATPOL 2,5 x 2,5 km); 08.09.2003 r.; Leg./Det. M. Nobis	PL	na E od wsi Płudnica koło Wierzbicy	Brzeg spuszczonego stawu rybnego	M. Nobis	M. Nobis	2003-09-08
UJ-KRA-P- 41366-N	KRA-P-323299	Atriplex prostrata Boucher ex DC.	Atriplex prostrata Boucher ex DC.	Atriplex prostrata Boucher ex DC.; Polska centralna; Przedgórze Iłżeckie; Przydroże wśród łąk; ok. 1 km na W od Szydłowca koło Radomia; EE 3523 (sieć ATPOL 2,5 x 2,5 km); 01.09.2003 r.; Leg./Det. M. Nobis	PL	ok. 1 km na W od Szydłowca koło Radomia	Przydroże wśród łąk	M. Nobis	M. Nobis	2003-09-01
UJ-KRA-P- 41367-N	KRA-P-313866	Atriplex prostrata Boucher ex DC.	Atriplex prostrata Boucher ex DC.	HO 525453; Chenopodiaceae; Atriplex prostrata Boucher ex DC.; Knights Point at high water mark on N side near tip; 42°47' S 147°15'; E Grid: DER 216 616; Precision: 1; Altitude: 1m; M. F. Duretto 1690 D.I. Morris A.M. Buchanan; 27 Feb 2004; Shingle beach; Low sprawling weak shrub; Notes: Ocasional along shrub	AU	Knights Point at high water mark on N side near tip	Plaża kamienista	M. F. Duretto, D. I. Morris, A. M. Buchanan		2004-02-27
UJ-KRA-P- 41368-N	KRA-P-313860	Atriplex prostrata Boucher ex DC.	Atriplex prostrata Boucher ex DC.	HO 525452; Chenopodiaceae; Atriplex prostrata Boucher ex DC.; Tyndall Beach, near N of edge of Browns River; 42°58' S 147°19'; E Grid: DER 269 415; Precision: 1; Altitude: 1m; M. F. Duretto 1686; 21 Feb 2004; Weedy shrubby near base of cliff just above high water mark. On sand; Weak herb with branches to 1m long; Notes: Common	AU	Tyndall Beach, na N od brzegu rzeki Browns	Krzewy zachwaszczone w pobliżu podstawy klifu tuż nad wysokim poziomem wody, na piasku	M. F. Duretto		2004-02-21
UJ-KRA-P- 41369-N	KRA-P-313859	Atriplex prostrata Boucher ex DC.	Atriplex prostrata Boucher ex DC.	HO 525452; Chenopodiaceae; Atriplex prostrata Boucher ex DC.; Tyndall Beach, near N of edge of Browns River; 42°58' S 147°19'; E Grid: DER 269 415; Precision: 1; Altitude: 1m; M. F. Duretto 1686; 21 Feb 2004; Weedy shrubby near base of cliff just above high water mark. On sand; Weak herb with branches to 1m long; Notes: Common	AU	Tyndall Beach, na N od brzegu rzeki Browns	Krzewy zachwaszczone w pobliżu podstawy klifu tuż nad wysokim poziomem wody, na piasku	M. F. Duretto		2004-02-21
UJ-KRA-P- 41370-N	KRA-P-311977	Atriplex prostrata Boucher ex DC.	Atriplex prostrata Boucher ex DC.	7173; Atriplex prostrata Boucher; Comit. Komárom-Esztergom; Bajót; iuxta vicum; 12.09.2004; 170 m.s.m.; Z. Barina	HU	Bajót	blisko ulicy	Z. Barina		2004-09-12
UJ-KRA-P- 41371-N	KRA-P-185363	Atriplex prostrata subsp. calotheca (Rafn) M.A.Gust.	Atriplex hastata L.	Chenopodiaceae; Atriplex hastatum L.; Falochron wschodni; Kołobrzeg; 31.VIII.1973 r.; Zebrał: Józef Misiewicz	PL	Kołobrzeg	Falochron wschodni	J. Misiewicz		1973-08-31
UJ-KRA-P- 41372-N	KRA-P-185364	Atriplex prostrata subsp. calotheca (Rafn) M.A.Gust.	Atriplex hastata L.	Chenopodiaceae; Atriplex hastatum L.; Puck; teren portu; 10.VIII.1973 r.; Zebrał: Józef Misiewicz	PL	Puck	teren portu	J. Misiewicz		1973-08-10
UJ-KRA-P- 41373-N	KRA-P-185365	Atriplex prostrata subsp. calotheca (Rafn) M.A.Gust.	Atriplex hastata L.	Chenopodiaceae; Atriplex hastatum L.; Darłówko; teren portu; 18.VIII.1973 r.; Zebrał: Józef Misiewicz	PL	Darłówko	teren portu	J. Misiewicz		1973-08-18
UJ-KRA-P- 41374-N	KRA-P-185349	Atriplex prostrata subsp. calotheca (Rafn) M.A.Gust.	Atriplex hastata L.	Nrus 169\6; Atriplex hastatum L.; Lublin, Kalinowszczyzna; zbocze przy drodze; 9.VIII.1957; Legit/Det. K. Malmon	PL	Lublin	zbocze przy drodze	K. Malmon	K. Malmon	1957-08-09
UJ-KRA-P- 41375-N	KRA-P-185359	Atriplex prostrata subsp. calotheca (Rafn) M.A.Gust.	Atriplex hastata L.	Chenopodiaceae; Atriplex hastatum; koło płotu przy Nabrzeżu Węglowym; Świnoujście; 21.VIII.1974 r.; Zebrał: Józef Misiewicz	PL	Świnoujście	koło płotu przy Nabrzeżu Węglowym	J. Misiewicz		1974-08-21
UJ-KRA-P- 41376-N	KRA-P-185360	Atriplex prostrata subsp. calotheca (Rafn) M.A.Gust.	Atriplex hastata L.	Chenopodiaceae; Atriplex hastatum L.; Darłowo; zwały ziemi na terenie portu; 30.VI.1974 r.; Zebrał: Józef Misiewicz	PL	Darłowo	zwały ziemi na terenie portu	J. Misiewicz		1974-06-30
UJ-KRA-P- 41377-N	KRA-P-185361	Atriplex prostrata subsp. calotheca (Rafn) M.A.Gust.	Atriplex hastata L.	Chenopodiaceae; Atriplex hastatum L.; teren portu; Łeba; 27.VII.1974 r.; Zebrał: Józef Misiewicz	PL	Łeba	teren portu	J. Misiewicz		1974-07-27
UJ-KRA-P- 41378-N	KRA-P-185362	Atriplex prostrata subsp. calotheca (Rafn) M.A.Gust.	Atriplex hastata L.	Chenopodiaceae; Atriplex hastatum L.; Świnoujście; wschodni falochron; 2.VIII.1973 r.; Zebrał: Józef Misiewicz	PL	Świnoujście	wschodni falochron	J. Misiewicz		1973-08-02
UJ-KRA-P- 41379-N	KRA-P-185356	Atriplex prostrata Boucher ex DC.	Atriplex prostrata Boucher ex DC.	Atriplex prostrata; Drawsko Pom.; przy drodze prowadzącej do jeziora, wysypisko śmieci; 27.VII.1976; Leg./Det. B. Głowińska	PL	Drawsko Pomorskie	przy drodze prowadzącej do jeziora, wysypisko śmieci	B. Głowińska	B. Głowińska	1976-07-27
UJ-KRA-P- 41380-N	KRA-P-185357	Atriplex prostrata subsp. calotheca (Rafn) M.A.Gust.	Atriplex hastata L.	Chenopodiaceae; Atriplex hastatum L.; Świnoujście; falochron wschodni; w mieliźnie, za kamieniami; 30.8.1975; Zebrał: J. Misiewicz	PL	Świnoujście, wschodni falochron	w mieliźnie, za kamieniami	J. Misiewicz		1975-08-30
UJ-KRA-P- 41381-N	KRA-P-185358	Atriplex prostrata subsp. calotheca (Rafn) M.A.Gust.	Atriplex hastata L.	Chenopodiaceae; Atriplex hastatum L.; Świnoujście; falochron wschodni; 30.8.1975; Zebrał: J. Misiewicz	PL	Świnoujście	wschodni falochron	J. Misiewicz		1975-08-30
UJ-KRA-P- 41382-N	KRA-P-185577	Atriplex prostrata subsp. calotheca (Rafn) M.A.Gust.	Atriplex hastata L.	Nr arusza: 569; Atriplex hastatum L.; Śląsk Dolny; Wrocław; na gruzach przy ul. Dworcowej; 25.IX.1956; Leg. K. Rostański	PL	Wrocław	na gruzach przy ul. Dworcowej	K. Rostański		1956-09-25
UJ-KRA-P- 41383-N	KRA-P-107604	Atriplex prostrata subsp. calotheca (Rafn) M.A.Gust.	Atriplex hastata L.	Atriplex hastatum L.; Kraków; zrzuty przemysłowe Krakowskich Zakładów Sodowych (Borek Fałęcki); 2.10.1970; Leg. K. Szczepanek	PL	Kraków - Borek Fałęcki	zrzuty przemysłowe Krakowskich Zakładów Sodowych	K. Szczepanek		1970-10-02
UJ-KRA-P- 41384-N	KRA-P-185370	Atriplex prostrata subsp. calotheca (Rafn) M.A.Gust.	Atriplex hastata L.	Nr arkusza: 567; Atriplex hastatum L.; Olsztyn; trawnik; 1.09.1964	PL	Olsztyn	trawnik			1964-09-01
UJ-KRA-P- 41385-N	KRA-P-185576	Atriplex prostrata subsp. calotheca (Rafn) M.A.Gust.	Atriplex hastata L.	Nr arkusza: 568; Atriplex hastatum L.; Boże; pow. Mrągowo, wojew. Olsztyn; Na gytii świeżo odwodnionego jeziora; 31.08.1960; Leg. et Det. L. Olesiński	PL	Boże, pow. Mrągowo	Na gytii świeżo odwodnionego jeziora	L. Olesiński	L. Olesiński	1960-08-31
UJ-KRA-P- 41386-N	KRA-P-185571	Atriplex prostrata Boucher ex DC.	Atriplex hastata var. salina Wallr. ex Gren.	Nr arkusza: 570; Atriplex hastatum L. subvar.salinum Wallr.; Pełczyska; pow. Łęczyca, wojew. Łódź; Wypasane, błotniste solnisko; 22.09.1961; Leg. et Det. L. Olesiński	PL	Pełczyska, pow. Łęczyca	Wypasane, błotniste solnisko	L. Olesiński	L. Olesiński	1961-09-22
UJ-KRA-P- 41387-N	KRA-P-536770	Atriplex prostrata subsp. calotheca (Rafn) M.A.Gust.	Atriplex hastata L.	Chenopodiaceae; Atriplex hastatum L. (forma solniskowa); Pojezierze Kujawskie; Mątwy k\Inowrocławia; słona łąka; 14.09.1994 r.; Leg./Det. B. Barabasz, A. Stachurska	PL	Mątwy k\Inowrocławia	słona łąka	B. Barabasz, A. Stachurska	B. Barabasz, A. Stachurska	1994-09-14
UJ-KRA-P- 41388-N	KRA-P-360239	Atriplex pusilla (Torr. ex S.Watson) S.Watson	Atriplex pusilla (Torr. ex S.Watson) S.Watson	Atriplex pusilla (Torrey) S.Watson; Humboldt Co.; Pumpernickel Valley; 6,5 road miles SW of I-80 on main west side road; T34N, R41E, S8; 4500ft; 40°50'21.3"N, 117°22'51.3"W; WGS-1984; Growing with Sarcobatus vermiculatus on sandy flats with a dark gravel surface; 31 May 2006; Arnold Tiehm 15228 Jan Nachlinger; Chenopodiaceae	US	Pumpernickel Valley, 6,5 mil drogowych na SW od I-80 na głównej zachodniej drodze bocznej	Uprawa z Sarcobatus vermiculatus na piaszczystych równinach o ciemnej powierzchni żwiru	A. Tiehm, J. Nachlinger		2006-05-31
UJ-KRA-P- 41389-N	KRA-P-109900	Atriplex quinii F.Muell.	Atriplex quinii F.Muell.	6940; Atriplex quinii F.Muell.; South Australia; Region 4; Gairdner-Torrens ca. 1\2 km E of Stuart Highway, ca. 12 km by road SSW of Mt. Eba Homestead; 30°17'S; 135°55'E; Common in patches on flat plain with ironstone gibbers, associated with Mulga and Eremophila; bushy perennial, 30 cm high; D.J.E. Whibley 6940; 15.IX.1978	AU	Gairdner-Torrens, ok.1\2 km na E od Stuart Highway, około 12 km drogą SSW od Mt. Eba Homestead	flat plain with ironstone gibbers, associated with Mulga and Eremophila	D. J. E. Whibley		1978-09-15
UJ-KRA-P- 41390-N	KRA-P-76784	Atriplex recurva d'Urv.	Atriplex recurva d'Urv.	197. Atriplex recurva Urv.; Graecia; in ditione pagi "Porto Rafti" Atticae; in scopulo quodam ad litus occidentale promontorii "Koroni".1-3 m supra maris aequor; In rupestribus schistosis sublitoreis. Suffrutex dense lateque intricato-caespitosus scopulum minusculum c. 50 m longum et a litore 20 m tantum distantem omnino fere obteit, sed in litore adverso abest!; 29 Augusto 1973; Leg. W. Greuter …	GR	Porto Rafti, zachodni cypel "Koroni"		W. Greuter		1973-08-29
UJ-KRA-P- 41391-N	KRA-P-436212	Atriplex rosea L.	Atriplex rosea L.	Amaranthaceae; Atriplex rosea L.; Baker Co.; Oregon; Baker Valley Rest Area; westbound Interstate Hwy. 84, milepost 295, ca. 9 miles north of Baker City Elev. 1054 m; N44.91217° W117.81902°; WGS84; Habitat: Weedy roadsides; Taprooted annual to 1.2 meters tall; Associated taxa: Kochia, Amaranthus, Convolvulus arvensis, Agropyron cristatum, Euphorbia, Salsola; Richard R. Halse 8989; 11 Sept 2013	US	Baker Valley Rest Area, Westbound Interstate Hwy. 84, milepost 295, ok.15 mil na N od Baker City	przydrożne zarośla	R. R. Halse		2003-09-11
UJ-KRA-P- 41392-N	KRA-P-436213	Atriplex rosea L.	Atriplex rosea L.	Amaranthaceae; Atriplex rosea L.; Baker Co.; Oregon; Baker Valley Rest Area; westbound Interstate Hwy. 84, milepost 295, ca. 9 miles north of Baker City Elev. 1054 m; N44.91217° W117.81902°; WGS84; Habitat: Weedy roadsides; Taprooted annual to 1.2 meters tall; Associated taxa: Kochia, Amaranthus, Convolvulus arvensis, Agropyron cristatum, Euphorbia, Salsola; Richard R. Halse 8989; 11 Sept 2013	US	Baker Valley Rest Area, Westbound Interstate Hwy. 84, milepost 295, ok.15 mil na N od Baker City	przydrożne zarośla	R. R. Halse		2003-09-11
UJ-KRA-P- 41393-N	KRA-P-372268	Atriplex rosea L.	Atriplex rosea L.	Atriplex roseum; Nowogród Łomżyński; skarpa nad Narwią; 27.07.1968; Leg./Det. H. Trzcińska-Tacik	PL	Nowogród Łomżyński	skarpa nad Narwią	H. Trzcińska-Tacik	H. Trzcińska-Tacik	1968-07-27
UJ-KRA-P- 41394-N	KRA-P-116693	Atriplex rosea L.	Atriplex rosea L.	Atriplex rosea L.; Pińczów; na murku w rynku; 2.IX.1955; Leg./Det. B. Pawłowski	PL	Pińczów	na murku w rynku	B. Pawłowski	B. Pawłowski	1955-09-02
UJ-KRA-P- 41395-N	KRA-P-185532	Atriplex rosea L.	Atriplex rosea L.	Atriplex rosea L.; Zazulińce; w pow. zaleszczyckim; 22\9 76; A. Ślendziński	UA	Zazulińce, w pow. Zaleszczyckim		A. Śleńdziński		22.09.1876
UJ-KRA-P- 41396-N	KRA-P-185533	Atriplex rosea L.	Atriplex rosea L.	Atriplex rosea L.; Krzywe; przy […] m.pow. we wsi; 15\8 78; A. Ślendziński	UA	Krzywe		A. Śleńdziński		15.08.1878
UJ-KRA-P- 41397-N	KRA-P-139235	Atriplex rosea L.	Atriplex rosea L.	Nr 61; Atriplex roseum L.; Katowice Dąb Os. Tysiąclecia; hałda Kop. Gotwald; 16.VIII.1973r.; Legit et Determinavit Andrzej Sendek	PL	Katowice, Os. Tysiąclecia	hałda Kopalni Gotwald	A. Sendek	A. Sendek	1973-08-16
UJ-KRA-P- 41398-N	KRA-P-185531	Atriplex rosea L.	Atriplex rosea L.	Atriplex rosea L.; Oleśnica; w pow. zaleszczyckim; 30\9 76; pod płotem we wsi; A. Ślendziński	UA	Oleśnica w pow. zaleszczyckim	pod potem we wsi	A. Śleńdziński		30.09.1876
UJ-KRA-P- 41399-N	KRA-P-185530	Atriplex rosea L.	Atriplex rosea L.	Atriplex rosea L.; Kałaharówka; pow. Skałacki; 12\9 77; A. Ślendziński	UA	Kałaharówka pow. Skałacki		A. Śleńdziński		12.09.1877
UJ-KRA-P- 41400-N	KRA-P-185534	Atriplex rosea L.	Atriplex rosea L.	Atriplex rosea L.; Bazitowce; pow. Skałacki; 13\9 77; A. Ślendziński	UA	Bazitowce pow. Skałacki		A. Śleńdziński		13.09.1877
UJ-KRA-P- 41401-N	KRA-P-185535	Atriplex rosea L.	Atriplex rosea L.	Atriplex rosea L.; Załucze; nad Prutem w pow. Kołomyjskim; 13\8 80; pod płotem; A. Ślendziński	UA	Załucze nad Prutem w pow. Kołomyjskim	pod płotem	A. Śleńdziński		13.08.1880
UJ-KRA-P- 41402-N	KRA-P-185536	Atriplex rosea L.	Atriplex rosea L.	Atriplex rosea L.; Józefówka folwark w […]; pow. Skałacki; 13\8 78; na drodze we wsi; A. Ślendziński	UA	Józefówka pow. Skałacki	na drodze we wsi	A. Śleńdziński		13.08.1878
UJ-KRA-P- 41403-N	KRA-P-185537	Atriplex rosea L.	Atriplex rosea L.	Atriplex rosea L.; […]; pow. Husiatyński; 26\9 77; A. Ślendziński	UA	pow. Husiatyński		A. Śleńdziński		26.09.1877
UJ-KRA-P- 41404-N	KRA-P-185538	Atriplex rosea L.	Atriplex rosea L.	Atriplex rosea L.; Oryszkowce; pow. Husiatyński; 15\8 77; A. Ślendziński	UA	Oryszkowce pow. Husiatyński		A. Śleńdziński		15.08.1877
UJ-KRA-P- 41405-N	KRA-P-185539	Atriplex rosea L.	Atriplex rosea L.	Atriplex rosea L.; Kociubińce; pow. Husiatyński; 24\9 77; A. Ślendziński	UA	Kociubińce pow. Husiatyński		A. Śleńdziński		24.09.1877
UJ-KRA-P- 41406-N	KRA-P-185540	Atriplex rosea L.	Atriplex rosea L.	Atriplex rosea L.; Uhryń; pow. Czortkowski; 4\8 77; A. Ślendziński	UA	Uhryń pow. Czortkowski		A. Śleńdziński		04.08.1877
UJ-KRA-P- 41407-N	KRA-P-185541	Atriplex rosea L.	Atriplex rosea L.	Atriplex rosea L.; Stara Jagielnica; pow. Czortkowski; 6\9 79; we wsi przy drodze; A. Ślendziński	UA	Stara Jagielnica pow. Czortkowski	we wsi przy drodze	A. Śleńdziński		06.09.1879
UJ-KRA-P- 41408-N	KRA-P-185542	Atriplex rosea L.	Atriplex rosea L.	Atriplex rosea L.; Zawale; pow. Borszczowski; 13\8 76; we wsi koło płotów; A. Ślendziński	UA	Zawale pow. Borszczowski	we wsi koło płotów	A. Śleńdziński		13.08.1876
UJ-KRA-P- 41409-N	KRA-P-185794	Atriplex rosea L.	Atriplex rosea L.	Atriplex roseum; Delatyn; solniska; 6.X.1911; Leg. M. Raciborski	UA	Delatyn	solniska	M. Raciborski		1911-10-06
UJ-KRA-P- 41410-N	KRA-P-185795	Chenopodium glaucum L.	Chenopodium glaucum L.	Chenopodium glaucum L.; Okno; przed karczmą; 12 sierpień 1907; Leg. Szafer	UA	Okno	przed karczmą	W. Szafer		1907-08-12
UJ-KRA-P- 41411-N	KRA-P-185796	Atriplex rosea L.	Atriplex rosea L.	Atriplex roseum var.album forma foliosum(?); Asch.Gräb.141
UJ-KRA-P- 41412-N	KRA-P-185793	Atriplex rosea L.	Atriplex rosea L.	Atriplex roseum; Delatyn; solniska(?); 6.X.1911; M.R	UA	Delatyn	solniska	M. Raciborski		1911-10-06
UJ-KRA-P- 41413-N	KRA-P-185792	Atriplex rosea L.	Atriplex rosea L.	Atriplex roseum L.; pod płotami w Łosicach […]; Zbierał dnia 18\8 73; […]	PL					18.08.1873
UJ-KRA-P- 41414-N	KRA-P-185791	Atriplex rosea L.	Atriplex rosea L.	Atriplex roseum; przychacie; […]; 5\VIII 1931; Leg. J. Jemioła			przychacia	J. Jemioła		1931-08-05
UJ-KRA-P- 41415-N	KRA-P-185544	Atriplex rosea L.	Atriplex rosea L.	Atriplex roseum var.album; Asch.Gräb.141
UJ-KRA-P- 41416-N	KRA-P-185390	Atriplex rosea L.	Atriplex rosea L.	Atriplex roseum var.album; Asch.Gräb.141
UJ-KRA-P- 41417-N	KRA-P-185790	Atriplex rosea L.	Atriplex rosea L.	Atriplex roseum L.; […]; k. Oławy; D. Śląsk; August 1885	PL	k. Oławy				.08.1885
UJ-KRA-P- 41418-N	KRA-P-25698	Atriplex rosea L.	Atriplex rosea L.	Atriplex roseum L.; VIII.1910; Bonarka; koło gipsarni na hałdach; A. Żmuda	PL	Bonarka	koło gipsarni na hałdach	A. Żmuda		.08.1910
UJ-KRA-P- 41419-N	KRA-P-185550	Atriplex rosea L.	Atriplex rosea L.	Atriplex rosea; in Ony[…] 52; […]; Cz. […]
UJ-KRA-P- 41420-N	KRA-P-185551	Atriplex rosea L.	Atriplex rosea L.	Atriplex roseum; […] 907r.; koło de[…]; Leg. J. Trzebiński				J. Trzebiński		.1901
UJ-KRA-P- 41421-N	KRA-P-185552	Atriplex rosea L.	Atriplex rosea L.	Atriplex roseum; Goła Przystań (pow. Dniaprzsk.); Przydroża, przychacia; 24 VIII 1911; Hel Wimutz (?)	UA	Hoła Przystań, pow. Dnieprzański	przydroża, przychacia			1911-08-24
UJ-KRA-P- 41422-N	KRA-P-185553	Atriplex rosea L.	Atriplex rosea L.	Mcchet; Atriplex rosea L.; 930.; Leg. Dr. Rehman				Rehman
UJ-KRA-P- 41423-N	KRA-P-25699	Atriplex rosea L.	Atriplex rosea L.	383. Schizotheca rosea Čelak var. Besseriana; zebr.15 września 1894; A. Zalewski; Atriplex roseum var.album; Asch.Gräb.141				A. Zalewski		15.09.1894
UJ-KRA-P- 41424-N	KRA-P-185555	Atriplex rosea L.	Atriplex rosea L.	20,159.; Rodzina: Chenopodeae Vent.; Atriplex roseum L.; Zwierzyniec; VIII.1874; SŁ (?)	PL	Zwierzyniec				.08.1874
UJ-KRA-P- 41425-N	KRA-P-185556	Atriplex rosea L.	Atriplex rosea L.	Atriplex rosea L.; Młynówka w Noworólce; nad Zbruczem; w pow. Borszczowskim; 15\8 76; we wsi przy drodze; A. Ślendziński	UA	Młynówka w Noworólce nad Zbruczem w pow. Borszczowskim	we wsi przy drodze	A. Śleńdziński		15.08.1876
UJ-KRA-P- 41426-N	KRA-P-185557	Atriplex rosea L.	Atriplex rosea L.	Atriplex rosea L.; Stara Jagielnica; pow. Czortkowski; 6\9 79; we wsi przy drodze; A. Ślendziński	UA	Stara Jagielnica pow. Czortkowski	we wsi przy drodze	A. Śleńdziński		06.09.1879
UJ-KRA-P- 41427-N	KRA-P-373331	Atriplex rosea L.	Atriplex rosea L.	Atriplex rosea L.; Połud. Słowacja; Kamenin na N od Štúrova; na polu rzepaku ozimego; 21.X.1982; Leg./Det. H. Trzcińska-Tacik	SK	Kamenin na N od Štúrova	na polu rzepaku ozimego	H. Trzcińska-Tacik	H. Trzcińska-Tacik	1982-10-21
UJ-KRA-P- 41428-N	KRA-P-275999	Atriplex rosea L.	Atriplex rosea L.	Atriplex rosea L.; Fl. Brem.: Bremen-Oslebshausen; ruderal auf den Gleisen des Güterbahnhofes; 8 Oktober 1987; Leg. :H. Kuhbier, Bremen; Det.: E. Garve, Hannover	DE	Bremen-Oslebshausen	ruderalia na torach placu towarowego	H. Kuhbier		1987-10-08
UJ-KRA-P- 41429-N	KRA-P-310537	Atriplex rosea L.	Atriplex rosea L.	Atriplex rosea L.; Urgell; Vilagrassa; in […]; Leg. O. de Bols (?); 16.X.1965	ES	Vilagrassa		O. de Bols		1965-10-16
UJ-KRA-P- 41430-N	KRA-P-270238	Atriplex rosea L.	Atriplex rosea L.	Atriplex rosea L.; Chenopodium glaucum; Sosnowiec - Milowice; hałda; 19.10.1974; Legit Majcher Eleonora	PL	Sosnowiec - Milowice	hałda	E. Majcher		1974-10-19
UJ-KRA-P- 41431-N	KRA-P-269420	Atriplex rosea L.	Atriplex rosea L.	Atriplex rosea L.; Chenopodium glaucum; Sosnowiec - Milowice; hałda; 11.10.1974; Legit Majcher Eleonora	PL	Sosnowiec - Milowice	hałda	E. Majcher		1974-10-11
UJ-KRA-P- 41432-N	KRA-P-185484	Atriplex rosea L.	Atriplex rosea L.	Attriplex roseum; Atr. Laciniata MB; Caucus
UJ-KRA-P- 41433-N	KRA-P-185483	Atriplex rosea L.	Atriplex rosea L.	Atriplex rosea L.; Ba[…]; Aevoliore (?)
UJ-KRA-P- 41434-N	KRA-P-185482	Atriplex rosea L.	Atriplex rosea L.	Atriplex roseum; Asch. Gräb.141
UJ-KRA-P- 41435-N	KRA-P-185784	Atriplex rosea L.	Atriplex rosea L.	Atriplex roseum var.album; Asch. Gräb.141
UJ-KRA-P- 41436-N	KRA-P-185545	Atriplex rosea L.	Atriplex rosea L.	Atriplex roseum L.; invifum M.B.; laviniatum Bafs.; Europ (?)
UJ-KRA-P- 41437-N	KRA-P-185546	Atriplex rosea L.	Atriplex rosea L.	Atriplex rosea
UJ-KRA-P- 41438-N	KRA-P-185547	Atriplex rosea L.	Atriplex rosea L.	Atriplex rosea
UJ-KRA-P- 41439-N	KRA-P-185548	Atriplex rosea L.	Atriplex rosea L.	Atriplex rosea L.; Kerhint; 839				Rehman		.1874
UJ-KRA-P- 41440-N	KRA-P-185549	Atriplex rosea L.	Atriplex rosea L.	Atriplex roseum; Asch. Gräb.140				Rehman
UJ-KRA-P- 41441-N	KRA-P-185776	Atriplex rosea L.	Atriplex rosea L.	Atriplex rosea L.; Funtort: […] in Leipzig; Zeit: 25 September 1920; Leg. M. Bröske	DE	Lipsk		M. Bröske		1920-09-25
UJ-KRA-P- 41442-N	KRA-P-185554	Atriplex rosea L.	Atriplex rosea L.	Atriplex rosea L.; Morlfom (Berk); l. P. Ascherson; 8 Sept.1852				P. Ascherson		08.09.1852
UJ-KRA-P- 41443-N	KRA-P-185774	Atriplex rosea L.	Atriplex rosea L.	No. 538; Atriplex rosea L.; Barcelone; S. Quirze de Besora; lieux vagues; 550 m; 29-VIII; Leg. Sennen et Gonzalo	ES	S. Quirze de Besora	zacienione miejsce	Sennen, Gonzalo		1925-08-29
UJ-KRA-P- 41444-N	KRA-P-185773	Atriplex rosea L.	Atriplex rosea L.	1676. Atriplex rosea L.; Moldova; distr. Neamțu; In declivibus ruderatis montis Cozla ad fontes aquae mineralis, supra oppid. Piatra; 12 Sept. 1922; Leg. G. P. Grințescu	MD	Piatra	In declivibus ruderatis montis Cozla ad fontes aquae mineralis, supra oppid	G. P. Grințescu		1922-09-12
UJ-KRA-P- 41445-N	KRA-P-185772	Atriplex rosea L.	Atriplex rosea L.	Atriplex roseum L.; […] champs 15.8.08; Leg. Co[…]ll			champs […]	[…]		1908-08-15
UJ-KRA-P- 41446-N	KRA-P-185771	Atriplex rosea L.	Atriplex rosea L.	227. Atriplex roseum L.; Jerusalem; ruderal places; 10.VII.1933; Leg. T. Bosnier	IL	Jerozolima	ruderalia	T. Bosnier		1933-07-10
UJ-KRA-P- 41447-N	KRA-P-185770	Atriplex rosea L.	Atriplex rosea L.	No.14785; Atriplex roea L.; Alkaline ground along Salt Creek and adjacent salt springs at Boonslick; 3 mi. West of Boonsborough, Howard County Missouri; Coll. Julian A. Steyermark; Aug. 23, 1934	US	3 mil. na W od Boonesborough, Howard County	Ziemia alkaliczna wzdłuż Salt Creek i przyległych źródeł solnych w Boonslick	J. A. Steyermark		1934-08-23
UJ-KRA-P- 41448-N	KRA-P-185769	Atriplex rosea L.	Atriplex rosea L.	3077a. Atiplx rosea L.; Prov. Mosqua; distr. Rjasan; prope oppid. Kassimov; In ripa calcarea fl. Oka, in ruderatis; Leg. M. Nasarov; 1915 IX 22	RU	blisko miasta Kassimov	ruderalia	M. Nasarov		1915-09-22
UJ-KRA-P- 41449-N	KRA-P-185768	Atriplex rosea L.	Atriplex rosea L.	3077c. Atiplex rosea L.; Prov. Kursk; distr. Belgorodsk; pag. Titovka; in ruderatis; Leg. E. Pallon; 1906 VII 29	RU	pag. Titovka	ruderalia	E. Pallon		1906-07-29
UJ-KRA-P- 41450-N	KRA-P-185767	Atriplex rosea L.	Atriplex rosea L.	3077b. Atiplx rosea L.; Ucraina; Kiev; in valle fl. Lybedi; in ruderatis; Leg. N. Zinger; 1003 IX 20	UA	Kijów, dolina rzeki Lybedi	ruderalia	N. Zinger		1903-09-20
UJ-KRA-P- 41451-N	KRA-P-185766	Atriplex rosea L.	Atriplex rosea L.	Atriplex roseum L. var.litoreum Beck; Istia; Strugnano; brzeg morza; 24.9.1913; Zb.: A. Żmuda	SI	Strunjan	brzeg morza	A. Żmuda		1913-09-24
UJ-KRA-P- 41452-N	KRA-P-185765	Atriplex rosea L.	Atriplex rosea L.	Atriplex roseum L.; Bei Waschan (südlich von Kremsier); 49°16 4\5' n, 35°3'o; Entlang des feldwegs zur Rattayer Strasse; zerotrent; ca.200m; 4.IX.1897; Palla	CZ	Waschan na S od Kromieryża	wzdłuż polnej ścieżki do Rattayer Strasse	Palla		04.09.1897
UJ-KRA-P- 41453-N	KRA-P-185764	Atriplex rosea L.	Atriplex rosea L.	774; Atriplex rosea L.; Nordthüringen; Nordhausen, am raümen zwirch Heringen lerback, gärsback; September 1873; Evers	DE	Nordhausen	na polanie	Evers		.09.1873
UJ-KRA-P- 41454-N	KRA-P-185658	Atriplex laciniata L.	Atriplex sabulosa Rouy	Atriplex sabulosa Rouy; Denmark; Jylland; Distr. 27; Fanö, Nordby; sandy beach; 5.10.1959.; Leg. C. M. Norrman	DK	Distr.27, Fanö, Nordby	piaszczysta plaża	C. M. Norrman		1959-10-05
UJ-KRA-P- 41455-N	KRA-P-428702	Atriplex littoralis L.	Atriplex salina Siev.	Atriplex salinum L.; Proszowice; nieużytek -śmietnisko; w dolinie Szreniawy; 18.09.1966 r.; Leg. Tadeusz Tacik	PL	Proszowice, w dolinie Szreniawy	nieużytek -śmietnisko	T. Tacik		1966-09-18
UJ-KRA-P- 41456-N	KRA-P-428703	Atriplex littoralis L.	Atriplex salina Siev.	Atriplex salinum L.; Proszowice; nieużytek -śmietnisko; w dolinie Szreniawy; miejsce wilgotne; 18.09.1966 r.; Leg. T. Tacik	PL	Proszowice, w dolinie Szreniawy	nieużytek -śmietnisko, miejsce wilgotne	T. Tacik		1966-09-18
UJ-KRA-P- 41457-N	KRA-P-291239	Atriplex semibaccata R.Br.	Atriplex semibaccata R.Br.	USA: 61.2096; Atriplex semibaccata R.Br.; S -California; Los Angeles; Point Dume; klif nad Pacyfikiem, zaśmiecony przez sąsiednie domy; 15 m npm; 19.9.1961; Leg., Det. J. Kornaś	US	Los Angeles, Point Dume	klif nad Pacyfikiem, zaśmiecony przez sąsiednie domy	J. Kornaś	J. Kornaś	1961-09-19
UJ-KRA-P- 41458-N	KRA-P-185665	Atriplex semibaccata R.Br.	Atriplex semibaccata R.Br.	Atriplex semibaccata R.Br.; USA; S -California; Los Angeles; Point Dume; zaśmiecony klif nad Pacyfikiem; 19.9.1961; J. Kornaś; 61.2096	US	Los Angeles, Point Dume	zaśmiecony klif nad Pacyfikiem	J. Kornaś		1961-09-19
UJ-KRA-P- 41459-N	KRA-P-185666	Atriplex sphaeromorpha Iljin	Atriplex sphaeromorpha Iljin	3079. Atriplex sphaeromorpha Iljin; Ucraina; Alexandrovsk; in ripa fl. Borysthenis Caemeterium; Leg. J. Akinfiev; 1908 IX 18	UA	Alexandrovsk	in ripa fl. Borysthenis Caemeterium	J. Akinfiev		1908-09-18
UJ-KRA-P- 41460-N	KRA-P-109899	Atriplex spongiosa F.Muell.	Atriplex spongiosa F.Muell.	6946; Atriplex spongiosa F.Muell.; South Australia; Region 4; Gairdner-Torrens ca.1\2 km E of Stuart Highway, ca.12km by road SSW of Mt. Eba Homestead; 30°17'S; 135°55'E; Common in patches on flat plain with ironstone gibbers, associated with Mulga and Eremophila; grey shrub 0.5 m high; D. J. E. Whibley 6946; 15.IX.1978	AU	Gairdner-Torrens, ok.1\2 km na E od Stuart Highway, około 12 km drogą SSW od Mt. Eba Homestead	flat plain with ironstone gibbers, associated with Mulga and Eremophila	D. J. E. Whibley		1978-09-15
UJ-KRA-P- 41461-N	KRA-P-276737	Atriplex subspicata (Nutt.) Rydb.	Atriplex subspicata (Nutt.) Rydb.	Atriplex subspicata (Nutt.) Rydb.; Along sw edge of Snare Lake, ca. 2 km ne of w-side warden station (ca. 4.5 km ne of Sturgeon Crossing); NW 1\4 S 9, T 55 R 05 W3; On broad, open, dried, mudflat, lake-bed along w shore; Collector V. L. Harms #4435; July 20, 2003; Det. by VLH	CA	Wzdłuż SW brzegu jeziora Snare, ok. 2 km na NE od stacji dozorczej w poboczu (ok. 4,5 km od Przeprawy Sturgeon)	Na szerokim, otwartym, suchym, mulistym, dnie jeziora wzdłuż brzegu	V. L. Harms	VHL	2003-07-20
UJ-KRA-P- 41462-N	KRA-P-67683	Atriplex tatarica L.	Atriplex tatarica L.	Atriplex tataricum L.; Atriplex tatarica; Kluczbork; k. oczyszcz. wag. Kolejowych; Leg. H. Tacikowa	PL	Kluczbork	koło oczyszczalni wagonów kolejowych	H. Trzcińska-Tacik
UJ-KRA-P- 41463-N	KRA-P-67738	Atriplex tatarica L.	Atriplex tatarica L.	Atriplex tatarica; Atriplex tataricum L.; Kluczbork; k. oczyszczalni wagonów; 26.VIII 70.; Leg. H. Tacikowa	PL	Kluczbork	koło oczyszczalni wagonów kolejowych	H. Trzcińska-Tacik		1970-08-26
UJ-KRA-P- 41464-N	KRA-P-303927	Atriplex tatarica L.	Atriplex tatarica L.	Atriplex tatarica; Atriplex tataricum L. (okaz męski); Chenopodiaceae; Węgry S; NE od Bócsa; słony rów; 26 08 2002; Leg./Det. M & A Zając	HU	NE od Bócsa	słony rów	M. Zając, A. Zając	M. Zając, A. Zając	2002-08-26
UJ-KRA-P- 41465-N	KRA-P-277324	Atriplex tatarica L.	Atriplex tatarica L.	Atriplex tatarica L.; […] 40°08'16" o 44°10'37"; Leg. :[…]; 17.10.01	AM					1901-10-17
UJ-KRA-P- 41466-N	KRA-P-304770	Atriplex tatarica L.	Atriplex tatarica L.	Atriplex tatarica L.; Chenopodiaceae; Słowenia; Portorož; na brzegu morza; zbiorowisko z Crithmum maritimum; 03 08 2001; Leg. M & A Zając	SI	Portorož	na brzegu morza, zbiorowisko z Crithmum maritimum	M. Zając, A. Zając		2001-08-03
UJ-KRA-P- 41467-N	KRA-P-304771	Atriplex tatarica L.	Atriplex tatarica L.	Atriplex tatarica L.; Chenopodiaceae; Słowenia; Portorož; na brzegu morza; zbiorowisko z Crithmum maritimum; 03 08 2001; lg, Det. M & A Zając	SI	Portorož	na brzegu morza, zbiorowisko z Crithmum maritimum	M. Zając, A. Zając	M. Zając, A. Zając	2001-08-03
UJ-KRA-P- 41468-N	KRA-P-303928	Atriplex tatarica L.	Atriplex tatarica L.	Atriplex tatarica; Atriplex tataricum L. (okaz męski); Chenopodiaceae; Węgry S; NE od Bócsa; słony rów; 26 08 2002; Leg./Det. M & A Zając	HU	NE od Bócsa	słony rów	M. Zając, A. Zając	M. Zając, A. Zając	2002-08-26
UJ-KRA-P- 41469-N	KRA-P-259729	Atriplex tatarica L.	Atriplex tatarica L.	Atriplex tatarica L.; Wielgórz, gm. Mordy; woj. Siedleckie; podmokła łąka, przy rowie odwadniającym; 22.08.1985; Leg. et Det. B. Soczewka; 1 okaz	PL	Wielgórz, gm. Mordy	podmokła łąka, przy rowie odwadniającym	B. Soczewka	B. Soczewka	1985-08-22
UJ-KRA-P- 41470-N	KRA-P-249028	Atriplex tatarica L.	Atriplex tatarica L.	Centrospermae; Chenopodiaceae; Atriplex tataricum L.; Rybnik, ul. Jaworowa; ugór; 11.08.1991; Izabela Gruszczyk	PL	Rybnik, ul. Jaworowa	ugór	I. Gruszczyk		1991-08-11
UJ-KRA-P- 41471-N	KRA-P-185742	Atriplex tatarica L.	Atriplex tatarica L.	409. Atriplex tataricum L.; Częstochowa; Rumowisko -in ruinis; 21.IX.1952; Leg. et Det. H. Błaszczyk	PL	Częstochowa	rumowisko	H. Błaszczyk	H. Błaszczyk	1952-09-21
UJ-KRA-P- 41472-N	KRA-P-66681	Atriplex tatarica L.	Atriplex tatarica L.	904. Atriplex tataricum L.; Śląsk Dolny; Legnica; na przypłociach w pobliżu dworca kolejowego; 18 IX 1969; Leg. J. Anioł	PL	Legnica	na przypłociach w pobliżu dworca kolejowego	J. Anioł		1969-09-18
UJ-KRA-P- 41473-N	KRA-P-76230	Atriplex tatarica L.	Atriplex tatarica L.	Atriplex tatarica L.; Rozwadów k. Sandomierza; stacja kolejowa; 29.8.1971; Leg./Det. R. Ochyra	PL	Rozwadów k. Sandomierza	stacja kolejowa	R. Ochyra	R. Ochyra	1971-08-29
UJ-KRA-P- 41474-N	KRA-P-76171	Atriplex tatarica L.	Atriplex tatarica L.	Atriplex tatarica L.; Rozwadów; stacja kolejowa; 29.8.1971; Leg./Det. R. Ochyra	PL	Rozwadów	stacja kolejowa	R. Ochyra	R. Ochyra	1971-08-29
UJ-KRA-P- 41475-N	KRA-P-76152	Atriplex tatarica L.	Atriplex tatarica L.	Atriplex tatarica L.; Przeworsk; stacja kolejowa; 27.9.1972; Leg./Det. R. Ochyra	PL	Przeworsk	stacja kolejowa	R. Ochyra	R. Ochyra	1972-09-27
UJ-KRA-P- 41476-N	KRA-P-93445	Atriplex tatarica L.	Atriplex tatarica L.	Atriplex tataricum L.; Częstochowa, Ostatni Grosz; Rumowisko; 31.VII.1950r.; H. Błaszczyk	PL	Częstochowa, Ostatni Grosz	rumowisko	H. Błaszczyk		1950-07-31
UJ-KRA-P- 41477-N	KRA-P-116708	Atriplex tatarica L.	Atriplex tatarica L.	Atriplex tataricum L.; Flora Bulgarica; Warna; przy ulicy; 1.IX.1936; Leg./Det. B. Pawłowska	BG	Warna	przy ulicy	B. Pawłowska	B. Pawłowska	1936-09-01
UJ-KRA-P- 41478-N	KRA-P-139236	Atriplex tatarica L.	Atriplex tatarica L.	Nr. 61; Atriplex tataricum L.; Mysłowice; ślepy tor kol. k. Kop. Mysłowice; 31.VII.1973 r.; Legit et Determinavit Andrzej Sendek	PL	Mysłowice	ślepy tor kolejowy k. Kopalni Mysłowice	A. Sendek	A. Sendek	1973-07-31
UJ-KRA-P- 41479-N	KRA-P-139238	Atriplex tatarica L.	Atriplex tatarica L.	Nr. 61; Atriplex tataricum L.; Dańdówka m. Sosnowiec; k. bocznego toru kolejowego; 12.IX.1989r.; Legit et Determinavit A. Sendek	PL	Dańdówka m. Sosnowiec	koło bocznego toru kolejowego	A. Sendek	A. Sendek	1989-09-12
UJ-KRA-P- 41480-N	KRA-P-139237	Atriplex tatarica L.	Atriplex tatarica L.	Nr. 61; Atriplex tataricum L.; Kluczbork N st.kol.; k. oczyszczalni wagonów; 26.VIII.1970r.; Legit et Determinavit A. Sendek	PL	Kluczbork N st.kol.	koło oczyszczalni wagonów	A. Sendek	A. Sendek	1970-08-26
UJ-KRA-P- 41481-N	KRA-P-500055	Atriplex tatarica L.	Atriplex tatarica L.	Nasielsk; za miastem; EC 8403; 2.07.2007; Leg. P. Marciniuk; Atriplex tatarica L.	PL	Nasielsk	za miastem	P. Marciniuk		2007-07-02
UJ-KRA-P- 41482-N	KRA-P-500064	Atriplex tatarica L.	Atriplex tatarica L.	Kobylin; EC 5500; 4.06.2007; Leg. P. Marciniuk; Atriplex tatarica L.	PL	Kobylin		P. Marciniuk		2007-06-04
UJ-KRA-P- 41483-N	KRA-P-477481	Atriplex tatarica L.	Atriplex tatarica L.	Atriplex tatarica L.; Augustów; teren ruderalny; N53°49,717'; E22°57,347'; 123 m n.p.m.; data: 27.06.2016; Leg./Det. Artur Pliszko	PL	Augustów	teren ruderalny	A. Pliszko	A. Pliszko	2016-06-27
UJ-KRA-P- 41484-N	KRA-P-477482	Atriplex tatarica L.	Atriplex tatarica L.	Atriplex tatarica L.; Augustów; teren ruderalny; N53°49,717'; E22°57,347'; 123 m n.p.m.; data: 27.06.2016; Leg./Det. Artur Pliszko	PL	Augustów	teren ruderalny	A. Pliszko	A. Pliszko	2016-06-27
UJ-KRA-P- 41485-N	KRA-P-477485	Atriplex tatarica L.	Atriplex tatarica L.	Atriplex tatarica L.; Augustów; teren ruderalny; N53°49,717'; E22°57,347'; 123 m n.p.m.; data: 27.06.2016; Leg./Det. Artur Pliszko	PL	Augustów	teren ruderalny	A. Pliszko	A. Pliszko	2016-06-27
UJ-KRA-P- 41486-N	KRA-P-517863	Atriplex tatarica L.	Atriplex tatarica L.	Atriplex tataricum L.; Krosno, dworzec PKP; FG 02; torowisko; 27 VIII 1990; Leg. K. Oklejewicz	PL	Krosno, dworzec PKP	torowisko	K. Oklejewicz		1990-08-27
UJ-KRA-P- 41487-N	KRA-P-469446	Atriplex tatarica L.	Atriplex tatarica L.	Atriplex tatarica L.; Góry Świętokrzyskie; wieś Bilcza - Podgórze, k. Kielc; ATPOL (raster 2,5 km) EE 8411; przydroże; 12.08.2013; Leg. Grzegorz Łazarski	PL	wieś Bilcza - Podgórze, k. Kielc	przydroże	G. Łazarski		2013-08-12
UJ-KRA-P- 41488-N	KRA-P-469445	Atriplex tatarica L.	Atriplex tatarica L.	Atriplex tatarica L.; Góry Świętokrzyskie, Pasmo Zgórskie; wieś Szewce k. Zgórska; ATPOL (raster 2,5 km) EE 7331; piaszczyste przydroże; 20.07.2012; Leg. Grzegorz Łazarski	PL	wieś Szewce k. Zgórska	piaszczyste przydroże	G. Łazarski		2012-07-20
UJ-KRA-P- 41489-N	KRA-P-500079	Atriplex tatarica L.	Atriplex tatarica L.	Atriplex tatarica L.; Siennica; EC8433; (Wysoczyzna Ciechanowska); 27.09.2008; Leg. P. Marciniuk; Det. K. Oklejewicz	PL	Siennica		P. Marciniuk	K. Oklejewicz	2008-09-27
UJ-KRA-P- 41490-N	KRA-P-500078	Atriplex tatarica L.	Atriplex tatarica L.	Atriplex tatarica L.; Siennica; EC8433; (Wysoczyzna Ciechanowska); 27.09.2008; Leg. P. Marciniuk; Det. K. Oklejewicz	PL	Siennica		P. Marciniuk	K. Oklejewicz	2008-09-27
UJ-KRA-P- 41491-N	KRA-P-500077	Atriplex tatarica L.	Atriplex tatarica L.	Atriplex tatarica L.; Siennica; EC8433; (Wysoczyzna Ciechanowska); 27.09.2008; Leg. P. Marciniuk; Det. K. Oklejewicz	PL	Siennica		P. Marciniuk	K. Oklejewicz	2008-09-27
UJ-KRA-P- 41492-N	KRA-P-500054	Atriplex tatarica L.	Atriplex tatarica L.	Atriplex tatarica L.; Szwejki; EC6402; (Wysoczyzna Ciechanowska); 12.08.2008; Leg. P. Marciniuk; Det. K. Oklejewicz	PL	Szwejki		P. Marciniuk	K. Oklejewicz	2008-08-12
UJ-KRA-P- 41493-N	KRA-P-366194	Atriplex tatarica L.	Atriplex tatarica L.	Atriplex tatarica L.; przydroże przy trasie E7; Młodocin Mniejszy koło Radomia; Równina Radomska; EE 2700 (ATPOL 2,5 x 2,5 km); 03.08.2005; Leg./Det. M. Nobis	PL	Młodocin Mniejszy koło Radomia	przydroże przy trasie E7	M. Nobis	M. Nobis	2005-08-03
UJ-KRA-P- 41494-N	KRA-P-366195	Atriplex tatarica L.	Atriplex tatarica L.	Atriplex tatarica L.; przydroże przy trasie E7; Młodocin Mniejszy koło Radomia; Równina Radomska; EE 2700 (ATPOL 2,5 x 2,5 km); 03.08.2005; Leg./Det. M. Nobis	PL	Młodocin Mniejszy koło Radomia	przydroże przy trasie E7	M. Nobis	M. Nobis	2005-08-03
UJ-KRA-P- 41495-N	KRA-P-366193	Atriplex tatarica L.	Atriplex tatarica L.	Atriplex tatarica L.; przydroże przy trasie E7; Młodocin Mniejszy koło Radomia; EE 2700 (ATPOL 2,5 x 2,5 km); 03.08.2005; Leg./Det. M. Nobis	PL	Młodocin Mniejszy koło Radomia	przydroże przy trasie E7	M. Nobis	M. Nobis	2005-08-03
UJ-KRA-P- 41496-N	KRA-P-366191	Atriplex tatarica L.	Atriplex tatarica L.	Atriplex tatarica L.; przydroże przy trasie E7; Młodocin Mniejszy koło Radomia; EE 2700 (ATPOL 2,5 x 2,5 km); 03.08.2005; Leg./Det. M. Nobis	PL	Młodocin Mniejszy koło Radomia	przydroże przy trasie E7	M. Nobis	M. Nobis	2005-08-03
UJ-KRA-P- 41497-N	KRA-P-377797	Atriplex tatarica L.	Atriplex tatarica L.	Atriplex tatarica; Kluczbork; tereny kolejowe k.oczyszczalni wagonów towar.; 26.08.1970; Leg./Det. H. Trzcińska-Tacik	PL	Kluczbork	tereny kolejowe k.oczyszczalni wagonów towarowych	H. Trzcińska-Tacik	M. Nobis	1970-08-26
UJ-KRA-P- 41498-N	KRA-P-377777	Atriplex tatarica L.	Atriplex tatarica L.	Atriplex tatarica L.; Kluczbork; k.oczyszczalni wagonów; 26.08.1970; Leg./Det. H. Trzcińska-Tacik	PL	Kluczbork	k.oczyszczalni wagonów	H. Trzcińska-Tacik	H. Trzcińska-Tacik	1970-08-26
UJ-KRA-P- 41499-N	KRA-P-377561	Atriplex tatarica L.	Atriplex tatarica L.	Atriplex tatarica L.; Kraków, ul. Okopy (obecnie Powstania Warszawskiego); śmietnisko; 11.09.1961; Leg. E. Koteja; Det. H. Trzcińska-Tacik	PL	Kraków, ul. Powstania Warszawskiego	śmietnisko	E. Koteja	H. Trzcińska-Tacik	1961-09-11
UJ-KRA-P- 41500-N	KRA-P-377560	Atriplex tatarica L.	Atriplex tatarica L.	Atriplex tatarica L.; Kraków, ul. Okopy (obecnie Powstania Warszawskiego); śmietniska; 11.09.1961; Leg. E. Koteja; Det. H. Trzcińska-Tacik	PL	Kraków, ul. Powstania Warszawskiego	śmietniska	E. Koteja	H. Trzcińska-Tacik	1961-09-11
UJ-KRA-P- 41501-N	KRA-P-377562	Atriplex tatarica L.	Atriplex tatarica L.	Atriplex tatarica L.; Kraków, ul. Okopy (obecnie Powstania Warszawskiego); śmietniska; 11.09.1961; Leg. E. Koteja; Det. H. Trzcińska-Tacik	PL	Kraków, ul. Powstania Warszawskiego	śmietniska	E. Koteja	H. Trzcińska-Tacdick	1961-09-11
UJ-KRA-P- 41502-N	KRA-P-377563	Atriplex tatarica L.	Atriplex tatarica L.	Atriplex tatarica L.; Kraków, ul. Okopy (obecnie Powstania Warszawskiego); śmietniska; 11.09.1961; Leg. E. Koteja; Det. H. Trzcińska-Tacik	PL	Kraków, ul. Powstania Warszawskiego	śmietniska	E. Koteja	H. Trzcińska-Tacdick	1961-09-11
UJ-KRA-P- 41503-N	KRA-P-377564	Atriplex tatarica L.	Atriplex tatarica L.	Atriplex tatarica L.; Kraków, ul. Okopy (obecnie Powstania Warszawskiego); śmietniska; 11.09.1961; Leg. E. Koteja; Det. H. Trzcińska-Tacik	PL	Kraków, ul. Powstania Warszawskiego	śmietniska	E. Koteja	H. Trzcińska-Tacdick	1961-09-11
UJ-KRA-P- 41504-N	KRA-P-377565	Atriplex tatarica L.	Atriplex tatarica L.	Atriplex tatarica L.; Kraków, ul. Okopy (obecnie Powstania Warszawskiego); śmietniska; 11.09.1961; Leg. E. Koteja; Det. H. Trzcińska-Tacik	PL	Kraków, ul. Powstania Warszawskiego	śmietniska	E. Koteja	H. Trzcińska-Tacdick	1961-09-11
UJ-KRA-P- 41505-N	KRA-P-377566	Atriplex tatarica L.	Atriplex tatarica L.	Atriplex tatarica L.; Kraków, ul. Okopy (obecnie Powstania Warszawskiego); śmietniska; 11.09.1961; Leg. E. Koteja; Det. H. Trzcińska-Tacik	PL	Kraków, ul. Powstania Warszawskiego	śmietniska	E. Koteja	H. Trzcińska-Tacdick	1961-09-11
UJ-KRA-P- 41506-N	KRA-P-377567	Atriplex tatarica L.	Atriplex tatarica L.	Atriplex tatarica L.; Kraków, ul. Okopy (obecnie Powstania Warszawskiego); śmietniska; 11.09.1961; Leg. E. Koteja; Det. H. Trzcińska-Tacik	PL	Kraków, ul. Powstania Warszawskiego	śmietniska	E. Koteja	H. Trzcińska-Tacdick	1961-09-11
UJ-KRA-P- 41507-N	KRA-P-370806	Atriplex tatarica L.	Atriplex tatarica L.	Atriplex tataricum; Bochnia; nad wyciekiem słonym; na pd.wsch. Od kopalni soli; 20.08.1980; Leg./Det. H. Trzcińska-Tacik	PL	Bochnia, na pd.wsch. od kopalni soli	nad wyciekiem słonym	H. Trzcińska-Tacik	H. Trzcińska-Tacdick	1980-08-20
UJ-KRA-P- 41508-N	KRA-P-370807	Atriplex tatarica L.	Atriplex tatarica L.	Atriplex tataricum L.; Bochnia; nad wyciekiem słonym; na pd.wsch. Od kopalni soli; 20.08.1980; Leg./Det. H. Trzcińska-Tacik	PL	Bochnia, na pd.wsch. od kopalni soli	nad wyciekiem słonym	H. Trzcińska-Tacik	H. Trzcińska-Tdick	1980-08-20
UJ-KRA-P- 41509-N	KRA-P-485741	Atriplex laciniata L.	Atriplex laciniata L.	Atriplex laciniata L.; Collegit B. Gustawicz; in circulo Bobrecensi; anno 1878; Salsolaceae			in circulo Bobrecensi	B. Gustawicz		.1878
UJ-KRA-P- 41510-N	KRA-P-185275	Atriplex laciniata L.	Atriplex laciniata L.	Atriplex laciniata L.; Dźwinogród; pow. Borszczowski; 23\8 76; po miejscach […]; A. Śleńdziński	UA	Dźwinogród, pow. Borszczowski	po miejscach […]	A. Śleńdziński		23.08.1876
UJ-KRA-P- 41511-N	KRA-P-185685	Atriplex tatarica L.	Atriplex tatarica L.	Atriplex tataricum L.; Skåne; Åhus; hamnmråde; d. 20.8.1914; Leg. F. H .Ander	SE	Åhus	obszar portu	F. H. Ander		1914-08-20
UJ-KRA-P- 41512-N	KRA-P-185269	Atriplex laciniata L.	Atriplex laciniata L.	Flora Taurica; Atriplex laciniatum L.; Goła Przystań (pow. Dnieprowski); solnisko, podwórza; 24 VIII 1911; Hel Wimud	UA	Goła Przystań (pow. Dnieprowski)	solnisko, podwórza	H. Wimud		1911-08-24
UJ-KRA-P- 41513-N	KRA-P-185267	Atriplex tatarica L.	Atriplex tatarica L.	773. Schizotheca lacinata Čel. Prod. Fl. Böhm.; Rossia austr. Odessa; przy płotach i drogach posp.; Zebr.: W sierp.1893; E. Kulikowski; Atriplex tataricum var.iucidum; Asch. Gräb 147	UA	Odessa	przy płotach i drogach	E. Kulikowski		.08.1893
UJ-KRA-P- 41514-N	KRA-P-185266	Atriplex tatarica L.	Atriplex tatarica L.	Jaryszów; Leg. Rehman; Atriplex tataricum L.; D. Rymkiewicz	PL	Jaryszów		Rehman
UJ-KRA-P- 41515-N	KRA-P-185265	Atriplex tatarica L.	Atriplex tatarica L.	Atriplex tatarica L.; Kerlint; Leg. Rehman				Rehman
UJ-KRA-P- 41516-N	KRA-P-185264	Atriplex laciniata L.	Atriplex laciniata L.	Mechet; Atr. laciniata L.; 931.; Leg. Rehman				Rehman
UJ-KRA-P- 41517-N	KRA-P-185263	Atriplex laciniata L.	Atriplex laciniata L.	Atriplex laciniata L.; An Salzzümpfen bei Kerlint; 840				Rehman		.1874
UJ-KRA-P- 41518-N	KRA-P-185262	Atriplex tatarica L.	Atriplex tatarica L.	Atriplex tataricum L.; D. Rymkiewicz; Kerlint; Leg. Rehman				Rehman
UJ-KRA-P- 41519-N	KRA-P-185261	Atriplex tatarica L.	Atriplex tatarica L.	Atriplex tataricum L.; D. Rymkiewicz; Małachów; Leg. Rehman	PL	Małachów		Rehman
UJ-KRA-P- 41520-N	KRA-P-185295	Atriplex tatarica L.	Atriplex tatarica L.	Atriplex laciniata L.; 16214; In ruderatis; Transylvan; Tuss. Comunicav.; Atriplex tataricum	RO		ruderalia
UJ-KRA-P- 41521-N	KRA-P-185294	Atriplex laciniata L.	Atriplex laciniata L.	Atriplex laciniata; Kyrypia[…]; 20 Ab[…] 1875						.1875
UJ-KRA-P- 41522-N	KRA-P-185293	Atriplex tatarica L.	Atriplex tatarica L.	Atriplex tataricum; Atriplex laciniata; Kutnhurga
UJ-KRA-P- 41523-N	KRA-P-185292	Atriplex tatarica L.	Atriplex tatarica L.	Atriplex tatarica L.; Mittaubrug; 20\9 52; Th Ziebe				T. Ziebe		20.09.1852
UJ-KRA-P- 41524-N	KRA-P-124745	Atriplex tatarica L.	Atriplex tatarica L.	Atriplex tataricum L.; Flora Bulgarica; Warna; przy ulicy; 1.IX.1936; Leg./Det. B. Pawłowski	BG	Warna	przy ulicy	B. Pawłowski	B. Pawłowski	1936-09-01
UJ-KRA-P- 41525-N	KRA-P-185291	Atriplex tatarica L.	Atriplex tatarica L.	Atriplex tataricum L.; Pola uprawne; gromadnie […] gaj(?); Leg. J. Trzebiński			pola uprawne	J. Trzebiński
UJ-KRA-P- 41526-N	KRA-P-185290	Atriplex tatarica L.	Atriplex tatarica L.	Atriplex tataricum; Atriplex laciniata L. (?); Filipkowce; w pow. Borszczuchowskim; 18\8 76; A. Śleńdziński	UA	Filipkowce, pow. Borszczuchowski		A. Śleńdziński		18.08.1876
UJ-KRA-P- 41527-N	KRA-P-185289	Atriplex rosea x A. laciniata	Atriplex rosea x laciniata	Atriplex rosea x laciniata; Sokołów; w pow. Buczackim; 8\8 79; we wsi przy drodze; A. Śleńdziński	UA	Sokołów, pow. Buczacki	we wsi przy drodze	A. Śleńdziński		08.08.1879
UJ-KRA-P- 41528-N	KRA-P-185288	Atriplex rosea x A. laciniata	Atriplex rosea x laciniata	Atriplex laciniata x rosea; Złoty Potok; pow. Buczacki; 8\8 79; przy drodze; A. Śleńdziński	UA	Złoty Potok, pow. Buczacki	przy drodze	A. Śleńdziński		08.08.1879
UJ-KRA-P- 41529-N	KRA-P-425027	Atriplex tatarica L.	Atriplex tatarica L.	Atriplex tatarica L.; Polska; Karpaty Zachodnie - Beskid Makowski (Średni) -cz.środk.; Myślenice, od granicy ze Stróżą; (pow. Myślenicki, woj.małopolskie); przydroże szosy Kraków -Zakopane przy betonowym murze oporowym; ok. 300 m n.p.m.; ATPOL: DF 9913 (raster 2km); 3.10.2013; Leg./Det. W. Bartoszek	PL	Myślenice, od granicy ze Stróżą (pow. Myślenicki, woj.małopolskie)	przydroże szosy Kraków -Zakopane przy betonowym murze oporowym	W. Bartoszek	W. Bartoszek	2013-10-03
UJ-KRA-P- 41530-N	KRA-P-425026	Atriplex tatarica L.	Atriplex tatarica L.	Atriplex tatarica L.; Polska; Karpaty Zachodnie - Beskid Makowski (Średni) -cz.środk.; Myślenice, od granicy ze Stróżą; (pow. Myślenicki, woj.małopolskie); przydroże szosy Kraków -Zakopane przy betonowym murze oporowym; ok. 300 m n.p.m.; ATPOL: DF 9913 (raster 2km); 3.10.2013; Leg./Det. W. Bartoszek	PL	Myślenice, od granicy ze Stróżą (pow. Myślenicki, woj.małopolskie)	przydroże szosy Kraków -Zakopane przy betonowym murze oporowym	W. Bartoszek	W. Bartoszek	2013-10-03
UJ-KRA-P- 41531-N	KRA-P-423540	Atriplex tatarica L.	Atriplex tatarica L.	Atriplex tatarica L.; Polska; Karpaty Zachodnie - Beskid Makowski (Średni) -cz.środk.; Myślenice, od granicy ze Stróżą; (pow. Myślenicki, woj.małopolskie); przydroże szosy Kraków -Zakopane przy betonowym murze oporowym; ok. 300 m n.p.m.; ATPOL: DF 9913 (raster 2km); 3.10.2013; Leg./Det. W. Bartoszek	PL	Myślenice, od granicy ze Stróżą (pow. Myślenicki, woj.małopolskie)	przydroże szosy Kraków -Zakopane przy betonowym murze oporowym	W. Bartoszek	W. Bartoszek	2013-10-03
UJ-KRA-P- 41532-N	KRA-P-423555	Atriplex tatarica L.	Atriplex tatarica L.	Atriplex tatarica L.; Polska; Karpaty Zachodnie - Beskid Makowski (Średni) -cz.środk.; Myślenice, od granicy ze Stróżą; (pow. Myślenicki, woj.małopolskie); przydroże szosy Kraków -Zakopane przy betonowym murze oporowym; ok. 300 m n.p.m.; ATPOL: DF 9913 (raster 2km); 3.10.2013; Leg./Det. W. Bartoszek	PL	Myślenice, od granicy ze Stróżą (pow. Myślenicki, woj.małopolskie)	przydroże szosy Kraków -Zakopane przy betonowym murze oporowym	W. Bartoszek	W. Bartoszek	2013-10-03
UJ-KRA-P- 41533-N	KRA-P-423554	Atriplex tatarica L.	Atriplex tatarica L.	Atriplex tatarica L.; Polska; Karpaty Zachodnie - Beskid Makowski (Średni) -cz.środk.; Myślenice, od granicy ze Stróżą; (pow. Myślenicki, woj.małopolskie); przydroże szosy Kraków -Zakopane przy betonowym murze oporowym; ok. 300 m n.p.m.; ATPOL: DF 9913 (raster 2km); 3.10.2013; Leg./Det. W. Bartoszek	PL	Myślenice, od granicy ze Stróżą (pow. Myślenicki, woj.małopolskie)	przydroże szosy Kraków -Zakopane przy betonowym murze oporowym	W. Bartoszek	W. Bartoszek	2013-10-03
UJ-KRA-P- 41534-N	KRA-P-423543	Atriplex tatarica L.	Atriplex tatarica L.	Atriplex tatarica L.; Polska; Karpaty Zachodnie - Beskid Makowski (Średni) -cz.środk.; Myślenice, od granicy ze Stróżą; (pow. Myślenicki, woj.małopolskie); przydroże szosy Kraków -Zakopane przy betonowym murze oporowym; ok. 300 m n.p.m.; ATPOL: DF 9913 (raster 2km); 3.10.2013; Leg./Det. W. Bartoszek	PL	Myślenice, od granicy ze Stróżą (pow. Myślenicki, woj.małopolskie)	przydroże szosy Kraków -Zakopane przy betonowym murze oporowym	W. Bartoszek	W. Bartoszek	2013-10-03
UJ-KRA-P- 41535-N	KRA-P-423544	Atriplex tatarica L.	Atriplex tatarica L.	Atriplex tatarica L.; Polska; Karpaty Zachodnie - Beskid Makowski (Średni) -cz.środk.; Stróża k. Myślenic; (pow. Myślenicki, woj.małopolskie); przydroże szosy Kraków -Zakopane przy zjeździe do wsi i estakadzie (przy betonowym murze oporowym -stan. Gysophila perfoliata L.); ok. 300 m n.p.m.; ATPOL: DF 9923 (raster 2km); 1.10.2013; Leg./Det. W. Bartoszek	PL	Stróża k. Myślenic (pow. Myślenicki, woj.małopolskie)	przydroże szosy Kraków -Zakopane przy zjeździe do wsi i estakadzie (przy betonowym murze oporowym -stan. Gysophila perfoliata L.)	W. Bartoszek	W. Bartoszek	2013-10-01
UJ-KRA-P- 41536-N	KRA-P-403290	Atriplex tatarica L.	Atriplex tatarica L.	Atriplex tatarica L.; Skopje; Leg. H. Trzcińska-Tacik	MK	Skopje		H. Trzcińska-Tacik
UJ-KRA-P- 41537-N	KRA-P-403291	Atriplex tatarica L.	Atriplex tatarica L.	Atriplex tatarica L.; Skopje; Leg. H. Trzcińska-Tacik	MK	Skopje		H. Trzcińska-Tacik
UJ-KRA-P- 41538-N	KRA-P-392614	Atriplex tatarica L.	Atriplex tatarica L.	Atriplex tatarica L.; przydroże przy stacji kolejowej; Puławy Miasto; woj. lubelskie; 13.09.2004; Leg./Det. A. Michalewska, M. Nobis	PL	Puławy Miasto	przydroże przy stacji kolejowej	A. Michalewska, M. Nobis	Michalewska, M. Ndick	2004-09-13
UJ-KRA-P- 41539-N	KRA-P-392609	Atriplex tatarica L.	Atriplex tatarica L.	Atriplex tatarica L.; nasyp kolejowy przy stacji PKP; Puławy Miasto; woj. lubelskie; 13.09.2004; Leg./Det. A. Michalewska, M. Nobis	PL	Puławy Miasto	nasyp kolejowy przy stacji PKP	A. Michalewska, M. Nobis	Michalewska, M. Ndick	2004-09-13
UJ-KRA-P- 41540-N	KRA-P-392610	Atriplex tatarica L.	Atriplex tatarica L.	Atriplex tatarica L.; nasyp kolejowy przy stacji PKP; Puławy Miasto; woj. lubelskie; 13.09.2004; Leg./Det. A. Michalewska, M. Nobis	PL	Puławy Miasto	nasyp kolejowy przy stacji PKP	A. Michalewska, M. Nobis	Michalewska, M. Ndick	2004-09-13
UJ-KRA-P- 41541-N	KRA-P-392608	Atriplex tatarica L.	Atriplex tatarica L.	Atriplex tatarica L.; nasyp kolejowy; przydroże przy stacji kolejowej; Puławy Miasto; woj. lubelskie; 13.09.2004; Leg./Det. A. Michalewska, M. Nobis	PL	Puławy Miasto	nasyp kolejowy; przydroże przy stacji kolejowej	A. Michalewska, M. Nobis	Michalewska, M. Ndick	2004-09-13
UJ-KRA-P- 41542-N	KRA-P-392607	Atriplex tatarica L.	Atriplex tatarica L.	Atriplex tatarica L.; nasyp kolejowy; przydroże przy stacji kolejowej; Puławy Miasto; woj. lubelskie; 13.09.2004; Leg./Det. A. Michalewska, M. Nobis	PL	Puławy Miasto	nasyp kolejowy; przydroże przy stacji kolejowej	A. Michalewska, M. Nobis	Michalewska, M. Ndick	2004-09-13
UJ-KRA-P- 41543-N	KRA-P-358153	Atriplex tatarica L.	Atriplex tatarica L.	Atriplex tatarica L.; Polska środkowa, woj. Mazowieckie, Wyżyna Małopolska, pow. Radom; Przydroże; Rudnik koło Brodów Iłżeckich; 07.08.2006; EE5832 (sieć ATPOL 2,5 x 2,5 km); Leg./Det. Marcin Nobis	PL	Rudnik koło Brodów Iłżeckich	przydroże	M. Nobis	M. Nobis	2006-08-07
UJ-KRA-P- 41544-N	KRA-P-358158	Atriplex tatarica L.	Atriplex tatarica L.	Atriplex tatarica L.; Polska środkowa, woj. Mazowieckie, Wyżyna Małopolska, pow. Radom; Przydroże; Rudnik koło Brodów Iłżeckich; 07.08.2006; EE5832 (sieć ATPOL 2,5 x 2,5 km); Leg./Det. Marcin Nobis	PL	Rudnik koło Brodów Iłżeckich	przydroże	M. Nobis	M. Nobis	2006-08-07
UJ-KRA-P- 41545-N	KRA-P-358157	Atriplex tatarica L.	Atriplex tatarica L.	Atriplex tatarica L.; Polska środkowa, woj. Mazowieckie, Wyżyna Małopolska, pow. Radom; Przydroże; Rudnik koło Brodów Iłżeckich; 07.08.2006; EE5832 (sieć ATPOL 2,5 x 2,5 km); Leg./Det. Marcin Nobis	PL	Rudnik koło Brodów Iłżeckich	przydroże	M. Nobis	M. Nobis	2006-08-07
UJ-KRA-P- 41546-N	KRA-P-25702	Atriplex tatarica L.	Atriplex tatarica L.	Atriplex tataricum L.; Kraków; śmietniki nad Białuchą pomiędzy […]; 11.X.1947; […]	PL	Kraków, Białucha	śmietniki	J. Kornaś		1947-10-11
UJ-KRA-P- 41547-N	KRA-P-25701	Atriplex tatarica L.	Atriplex tatarica L.	Atriplex tataricum L.; Kraków; śmietniki nad Białuchą pomiędzy ulicami Brodowicza i Chrobrego (murawa); 11.X.1947; J. Kornaś	PL	Kraków, nad Białuchą pomiędzy ulicami Brodowicza i Chrobrego	śmietniki (murawa)	J. Kornaś		1947-10-11
UJ-KRA-P- 41548-N	KRA-P-185746	Atriplex tatarica L.	Atriplex tatarica L.	Atriplex tataricum L.; Det. J. Kornaś; 19.VIII.59; Warszawa; skrzyżowanie ul. […]i […]; na torach tramwajowych; Chenopdium filicifolium Sm.	PL	Warszawa	na torach tramwajowych			1959-08-19
UJ-KRA-P- 41549-N	KRA-P-71681	Atriplex tatarica L.	Atriplex tatarica L.	Atriplex tataricum L.; Koźle - Port pow. Koźle; składy rud żelaza w porcie; 13.IX.1971r.; Leg./Det. mgr Paweł Szotkowski	PL	Koźle - Port, pow. Koźle	składy rud żelaza w porcie	P. Szotkowski	P. Szotkowski	1971-09-13
UJ-KRA-P- 41550-N	KRA-P-71683	Atriplex tatarica L.	Atriplex tatarica L.	Atriplex tataricum L.; Koźle - Port pow. Koźle; składy rud żelaza w porcie; 13.IX.1971r.; Leg./Det. mgr Paweł Szotkowski	PL	Koźle - Port, pow. Koźle	składy rud żelaza w porcie	P. Szotkowski	P. Szotkowski	1971-09-13
UJ-KRA-P- 41551-N	KRA-P-71666	Atriplex tatarica L.	Atriplex tatarica L.	Atriplex tataricum L.; Koźle - Port pow. Koźle; składy rud żelaza w porcie; 26.VII.1972r.; Leg./Det. mgr Paweł Szotkowski	PL	Koźle - Port, pow. Koźle	składy rud żelaza w porcie	P. Szotkowski	P. Szotkowski	1972-07-26
UJ-KRA-P- 41552-N	KRA-P-185749	Atriplex tatarica L.	Atriplex tatarica L.	Atriplex tataricum L.; Kraków: Łobzów; murawa wzdłuż torów kolejowych; 22.8.1956; J. Kornaś	PL	Kraków: Łobzów	murawa wzdłuż torów kolejowych	J. Kornaś	Kornaś	1956-08-22
UJ-KRA-P- 41553-N	KRA-P-185743	Atriplex tatarica L.	Atriplex tatarica L.	2744. Atriplex tatarica L. f.incisa (M.B.) Gürke; Banatus, distr. Timiș -Torontal; In ruderatis et locis cultis oppidii; Timișoara; Alt. cca 90 m s.m.; 13 Oct.1943; Leg. et Det. G. Bujorean	RO	Timișoara	ruderalia, pole uprawne	G. Bujorean	G. Bujorean	1943-10-13
UJ-KRA-P- 41554-N	KRA-P-185744	Atriplex tatarica L.	Atriplex tatarica L.	2743. Atriplex tatarica L. f.quercifolia Beck; Banatus, distr. Timiș -Torontal; In ruderatis oppidi; Timișoara; Alt. cca 90 m s.m.; solo humoso; 13 Oct.1943; Leg. et Det. G. Bujorean	RO	Timișoara	ruderalia, pole uprawne	G. Bujorean	G. Bujorean	1943-10-13
UJ-KRA-P- 41555-N	KRA-P-195745	Atriplex tatarica L.	Atriplex tatarica L.	729. Atriplex tatarica L.; Env. of Dead Sea; banks of Jordan River at the northern edge of the Dead Sea; 29.6.1939; Leg. M. Zohary	IL	Rzeka Jordan, na N brzegu Morza Martwego	brzeg rzeki	M. Zohary		1939-06-29
UJ-KRA-P- 41556-N	KRA-P-185276	Atriplex tatarica L.	Atriplex tatarica L.	13554; Atriplex tatarica Lin.; in fossil ad vias ad Prutan prope Czerniowce; legit Herbiche	UA	Czerniowce nad Prutem	przy ścieżce	Herbiche
UJ-KRA-P- 41557-N	KRA-P-185274	Atriplex tatarica L.	Atriplex tatarica L.	3080. Atriplex tatarica L.; Ukraina; Kiev; in ruderatis; Leg. N. Zinger; 1903 IX 7	UA	Kijów	ruderalia	N. Zinger		1903-09-07
UJ-KRA-P- 41558-N	KRA-P-185273	Atriplex laciniata L.	Atriplex laciniata L.	Atriplex laciniata L.; Standort: Sudenburg […]; Salzbergwerk […]; Höhe 420 m; 12.8.1897; Legit: F. Pax	DE	Sudenburg	kopalnia soli	F. Pax		12.08.1897
UJ-KRA-P- 41559-N	KRA-P-185272	Atriplex	Atriplex tatarica var. virgata Boiss.	3081b. Atriplex tatarica L. var.virgata Boiss.; Turcomania; Prope Farab ad fl. Oxum; in locis incultis salsuginosis; Leg. N. Androssov; 1902 IX 8 fi., 1903 X 7 fr.	TM	Farab	in locis incultis salsuginosis	N. Androssov		1903-10-07
UJ-KRA-P- 41560-N	KRA-P-185271	Atriplex	Atriplex tatarica var. virgata Boiss.	3081a. Atriplex tatarica L. var.virgata Boiss.; Turcomania; in deserto; pr. Askhabad; Leg. D. Litwinow; 1898 VIII 15	TM	Aszchabad	pustynia	D. Litwinow		15.08.1898
UJ-KRA-P- 41561-N	KRA-P-185691	Atriplex tatarica L.	Atriplex tatarica L.	Atriplex tatarica L.; Flora Bulgarica; Sv. Konstantin k. Warny; zarośla nadmorskie; 30.VIII.1936.; Leg. et Det. B. Pawłowski	BG	Sv. Konstantin k. Warny	zarośla nadmorskie	B. Pawłowski	B. Pawłowski	1936-08-30
UJ-KRA-P- 41562-N	KRA-P-185689	Atriplex tatarica L.	Atriplex tatarica L.	Atriplex tatarica L.; Flora Bulgarica; Warna; przy ulicy; 1.IX.1936.; Leg. et Det. B. Pawłowski	BG	Warna	przy ulicy	B. Pawłowski	B. Pawłowski	1936-09-01
UJ-KRA-P- 41563-N	KRA-P-185688	Atriplex tatarica L.	Atriplex tatarica L.	1677. Atriplex tatarica L.; Transsilvania; distr. Cluj; In pratis salsis et siccis prope pagum Someșeni; alt. cca 350 m s.m.; 12 Aug 1929; Leg. G. Bujorean	RO	w pobliżu wioski Someşeni	słone, suche pola	G. Bujorean		1929-08-12
UJ-KRA-P- 41564-N	KRA-P-185270	Atriplex laciniata L.	Atriplex laciniata L.	4542. Atriplex laciniatum L.; Rhône; Pierre-Bénite; déblais imprégnés de sels de soude de l'usine de produits chimques de Saint-Gobain; Septembre 1922; Thiébaut	FR	Pierre-Bénite	gruz z solami sodowymi z wytwórni wyrobów chemicznych Saint-Gobain	Thiébaut		.09.1922
UJ-KRA-P- 41565-N	KRA-P-185686	Atriplex tatarica L.	Atriplex tatarica L.	203. Atriplex tatarica L.; Moravia Centr.; in ruderatis; ad urbem Brno; ca 200 m; 25 VIII 1926; Leg. L. Suchanek	CZ	Brno	ruderalia	L. Suchanek		1926-08-25
UJ-KRA-P- 41566-N	KRA-P-185268	Atriplex hortensis L.	Atriplex hortensis L.	Atriplex hortense L. f.nitens Sehk.; St. Eupatorya; 13.VIII.1902; Leg. Andrejew; Z. Mozniecko		Eupatoria		Andrejew		1902-08-13
UJ-KRA-P- 41567-N	KRA-P-136065	Atriplex tatarica L.	Atriplex tatarica L.	Atriplex tataricum L.; Nesebar k\Burgas; nieużytki w porcie; 7.VIII.1978; Leg. Andrzej Sendek	BG	Nesebyr koło Burgas	nieużytki w porcie	A. Sendek		1978-08-07
UJ-KRA-P- 41568-N	KRA-P-109970	Atriplex tatarica L.	Atriplex tatarica L.	n° 9089; Atriplex tatarica L.; Colmar; France, Haut-Rhin; le long de la voie ferée entre Colmar et la station de Bennwihr; alt. 200 m; sol décalcifié avec Convolvulus arvensis, Rumex obtusifolius, Reseda lutea; 30 juin, 1 août et 26 octobre 1974; Leg. et Det. V. Rastetter	FR	wzdłuż linii kolejowej między Colmar a stacją Bennwihr	odwapniona gleba z Convolvulus arvensis, Rumex obtusifolius, Reseda lutea	V. Rastetter	V. Rastette	1974-10-26
UJ-KRA-P- 41569-N	KRA-P-110813	Atriplex tatarica L.	Atriplex tatarica L.	Atriplex tatarica L.; Jugosławia; Skopje; wzgórze Gazi-baba; na przydrożu koło Instytutu Botaniki Uniwersytetu; wrzesień 1982 r.; Leg. K. Szybowska; Det. H. Trzcińska-Tacik	MK	Skopje, wzgórze Gazi-baba, koło Instytutu Botaniki Uniwersytetu	na przydrożu	K. Szybowska	H. Trzcińska-Tacik	.09.1982
UJ-KRA-P- 41570-N	KRA-P-109898	Atriplex vesicaria Heward ex Benth.	Atriplex vesicaria Heward ex Benth.	Atriplex vesicaria Hew. ex Benth.; Australia; New South Wales; Near Eight Mile Creek crossing by main Broken Hill - Tibooburra road, ca.10 km WNW of Sturts Meadows Homestead, ca. 78km north of Broken Hill; 31°16'S, 141°36 1\2'E; Sandy reddish-brown clay; Ground cover: Brachyscome, Geococcus, Erodium, Tetragonia and Zygophyllum; flower yellow; N. N. Donner 6065; 2.VIII.1978	AU	W pobliżu skrzyżowania Eight Mile Creek główną drogą Broken Hill - Tibooburra, ok.10 km na WNW od Sturts Meadows Homestead, ok. 78 km na północ od Broken Hill	Piaszczysta czerwono-brązowa glina	N. N. Donner		1978-08-02
UJ-KRA-P- 41571-N	KRA-P-110804	Atriplex vesicaria Heward ex Benth.	Atriplex vesicaria Heward ex Benth.	Atriplex vesicaria Hew. ex Benth.; South Australia; North-Western Region; Serpentine Lakes; road towards W.A. border western side of the Lake; 28°31'S, 129°01'E; Common; Found in open space, edge of Lake western side; ca. 50cm high; leaves grey; N. N. Donner 7440; 28.VIII.1980	AU	Serpentine Lakes, droga w kierunku granicy W.A., zachodnia część jeziora	na otwartej przestrzeni, krawędź jeziora po zachodniej stronie	N. N. Donner		1980-08-28
UJ-KRA-P- 41572-N	KRA-P-277307	Atriplex verrucifera M.Bieb.	Atriplex verrucifera M.Bieb.	Atriplex verrucifera M.B.; Арме́ния; […]; Leg. […]; Det. […], 1999; 6.X.1995	AM				[…]	1995-10-06
UJ-KRA-P- 41573-N	KRA-P-517864	Atriplex	Atriplex sp.	Atriplex; Krosno, dworzec PKP; FG 02; torowisko; 27 VIII 1990; Leg. K. Oklejewicz	PL	Krosno, dworzec PKP	torowisko	K. Oklejewicz		1990-08-27
UJ-KRA-P- 41574-N	KRA-P-431964	Atriplex	Atriplex sp.	Atriplex; zwałowisko, cegielnia; 62Q3; 02.08.01; Pogórze Iłżyckie; Leg. R. Piwowarczyk	PL		zwalowisko, cegielnia	R. Piwowarczyk		2001-08-02
UJ-KRA-P- 41575-N	KRA-P-431963	Atriplex	Atriplex sp.	Atriplex sp.; przy hałdzie; Chałupki; 61b1; 30.07.01; Pogórze Iłżyckie; Leg. R. Piwowarczyk	PL	Chałupki	przy hałdzie	R. Piwowarczyk		2001-07-30
UJ-KRA-P- 41576-N	KRA-P-437214	Atriplex	Atriplex sp.	Chenopodiaceae; Atriplex L.; 4268; ISu; Ísland; Vestmannaeyjar; Surtsey; 63.3076° N, 20.5991° W; Habitat: Rocky beach, on tephra deposits; Alt.(m): 10; Datum: 16.07.2014; Leg. Wasowicz, P.; No. 09160714; Det. Wasowicz P.	IS	Surtsey	Plaża kamienista, na złożach tefry	P. Wasowicz	P. Wasowicz	2014-07-16
UJ-KRA-P- 41577-N	KRA-P-392221	Atriplex	Atriplex sp.	Atriplex sp.; Chenopodiaceae; Scotland; Eden Estuary; sandy seashore; 18.09.2004; Leg./Det. Piotr Łukasik	GB	Eden Estuary	piaszczyste wybrzeże morskie	P. Łukasik	P. Łukasik	2004-09-18
UJ-KRA-P- 41578-N	KRA-P-392222	Atriplex	Atriplex sp.	Atriplex sp.; Chenopodiaceae; Scotland; Eden Estuary; saltmarsh; 18 09.2004; Leg./Det. Piotr Łukasik	GB	Eden Estuary	słone bagno	P. Łukasik	P. Łukasik	2004-09-18
UJ-KRA-P- 41579-N	KRA-P-369362	Atriplex	Atriplex sp.	Atriplex sp.; Chenopodiaceae; REPUBLIC OF SOUTH AFRICA; NAMAQUALAND; Richtersveld National Park; Potjiespram 6 km north-east of Sendenlingsdrif; Nama Hut Camp; alt.100 m; lat. 28°04.080'S, long 16°56.084'E; in flooded plain on the left-hand side of the Oranje River, on muddy ground between boulders; 27 August 2009; Leg. et Det. R. Ochyra & H. Bednarek-Ochyra; No 657\09	ZA	Park Narodowy Richtersveld, Potjiespram 6 km na NE od Sendenlingsdrif, Nama Hut Camp	na zalanej równinie po lewej stronie rzeki Oranje, na błotnistym terenie między głazami	R. Ochyra, H. Bednarek-Ochyra	R. Ochyra, H. Bednarek-Ochyra	2009-08-27
UJ-KRA-P- 41580-N	KRA-P-369363	Atriplex	Atriplex sp.	Atriplex sp.; Chenopodiaceae; REPUBLIC OF SOUTH AFRICA; NAMAQUALAND; Richtersveld National Park; Potjiespram 6 km north-east of Sendenlingsdrif; Nama Hut Camp; alt.100 m; lat. 28°04.080'S, long 16°56.084'E; in flooded plain on the left-hand side of the Oranje River, on muddy ground between boulders; 27 August 2009; Leg. et Det. R. Ochyra & H. Bednarek-Ochyra; No 657\09	ZA	Park Narodowy Richtersveld, Potjiespram 6 km na NE od Sendenlingsdrif, Nama Hut Camp	na zalanej równinie po lewej stronie rzeki Oranje, na błotnistym terenie między głazami	R. Ochyra, H. Bednarek-Ochyra	R. Ochyra, H. Bednarek-Ochyra	2009-08-27
UJ-KRA-P- 41581-N	KRA-P-257879	Atriplex	Atriplex sp.	Atriplex sp.; Polska; Karpaty Zachodnie - Beskid Makowski (Średni) -cz. Środk.; Maków Podhalański (pow.suski); Siedlisko: ruderalne w mieście (okolice koty 362,3 - mapa 1:25000); ok. 360 m n.p.m.; ATPOL: DG 0714 (raster 2 km); 27 IX 2002; Leg./Det. W. Bartoszek	PL	Maków Podhalański, pow.suski	Siedlisko: ruderalne w mieście	W. Bartoszek	W. Bartoszek	2002-09-27
UJ-KRA-P- 41582-N	KRA-P-255345	Atriplex	Atriplex sp.	Atriplex; EF 94.91; Beskid Wyspowy -część wschodnia; Strzeszyce; kamienie nad Łososiną; Leg. Marian Szewczyk	PL	Strzeszyce	kamienie nad Łososiną	M. Szewczyk
UJ-KRA-P- 41583-N	KRA-P-185603	Atriplex	Atriplex sp.	Nr arkusza 7145; Atriplex; Kamionka k. Ostrołęki; nad brzegiem Narwi; 11.09.1977; Leg. L. Olesiński	PL	Kamionka k. Ostrołęki	nad brzegiem Narwi	L. Olesiński		1977-09-11
UJ-KRA-P- 41584-N	KRA-P-185371	Atriplex	Atriplex sp.	Nr arkusza 7146; Atriplex; Kamionka k. Ostrołęki; nad brzegiem Narwi; 11.09.1977; Leg. L. Olesiński	PL	Kamionka k. Ostrołęki	nad brzegiem Narwi	L. Olesiński		1977-09-11
UJ-KRA-P- 41585-N	KRA-P-185581	Atriplex	Atriplex sp.	Nr arkusza 7133; Atriplex; Niechorze; pow. Gryfice, wojew. Szczecin; Piaszczysta plaża nadmorska; 3.08.1968; Leg. L. Olesiński	PL	Niechorze	piaszczysta plaża nadmorska	L. Olesiński		1968-08-03
UJ-KRA-P- 41586-N	KRA-P-239105	Atriplex	Atriplex sp.	Atriplex sp.; Bulgaria; Wydmy nadmorskie; 5.IX.1960 r.	BG		wydmy nadmorskie			1960-09-05
UJ-KRA-P- 41587-N	KRA-P-239106	Atriplex	Atriplex sp.	Atriplex sp.; Bulgaria; Wydmy nadmorskie; 5.IX.1960 r.	BG		wydmy nadmorskie			1960-09-05
UJ-KRA-P- 41588-N	KRA-P-185451	Atriplex	Atriplex sp.	Atriplex sp.; Atriplex verrucifera MB; Ode[…] Herb. M. Besser				M. Besser
UJ-KRA-P- 41589-N	KRA-P-239100	Atriplex	Atriplex sp.	Atriplex sp.; Bulgaria; 5.IX.1960 r.	BG					1960-09-05
UJ-KRA-P- 41590-N	KRA-P-239099	Atriplex	Atriplex sp.	Atriplex sp.; Bulgaria; 5.IX.1960 r.	BG					1960-09-05
UJ-KRA-P- 41591-N	KRA-P-185249	Chenopodium	Chenopodium sp.	Chenopodium; Kozaczówka; w pow. Borszczowskim; 24\8 76; A. Śleńdziński	UA	Kozaczówka, pow. Borszczowski		A. Śleńdziński		24.08.1876
UJ-KRA-P- 41592-N	KRA-P-185278	Atriplex	Atriplex sp.	Jaryszów; Leg. Rehman	PL	Jaryszów		Rehman
UJ-KRA-P- 41593-N	KRA-P-185248	Atriplex	Atriplex sp.	Ciłlkan; Leg. Rehman; Atr. Sp.; 932				Rehman	A. Śleńdziński
UJ-KRA-P- 41594-N	KRA-P-185761	Atriplex	Atriplex sp.	Atriplex lacrrucata L.(?); Dźwinogród; w pow. Borszczowskim; 23.8.76; Det. A. Śleńdziński	UA	Dźwinogród, pow. Borszczowski		A. Śleńdziński	A. Śleńdziński	23.08.1876
UJ-KRA-P- 41595-N	KRA-P-185277	Atriplex laciniata L.	Atriplex laciniata L.	Atriplex laciniata L.; Świdowa; pow. Czortkowski; 2\9 79; we wsi przy drodze; A. Śleńdziński	UA	Świdowa, pow. Czortkowski	we wsi przy drodze	A. Śleńdziński		02.09.1879
UJ-KRA-P- 41596-N	KRA-P-65171	Atriplex	Atriplex sp.	Atriplex; Rabka; 1960; Leg. W. Skowrońska	PL	Rabka		W. Skowrońska		.1960
UJ-KRA-P- 41597-N	KRA-P-62649	Atriplex	Atriplex sp.	Cox no 1287; Atriplex; Wyspa Kościuszki; S Lakan; In pools of brackish water at high tide; 19.VIII.1935; Leg. N. I. Cox	US	S Lakan	W kałużach słonawej wody	N. I. Cox		1935-08-19
UJ-KRA-P- 41598-N	KRA-P-25700	Atriplex laciniata L.	Atriplex laciniata L.	Atriplex laciniata L.; Młynkówka w Nowosiółce; nad Zbruczem; w pow. Borszczuchowskim; 15\8 76; A. Śleńdziński	UA	Młynkówka w Nowosiółce nad Zbruczem, pow. Borszczuchowski		A. Śleńdziński		15.08.1876
UJ-KRA-P- 41599-N	KRA-P-62650	Atriplex	Atriplex sp.	Cx. No 1233; Atriplex; Wyspa Kościuszki; Cape Pole; About brackish water just above tide level; 13 VIII 1935; Leg. N. I. Cox	US	Cape Pole	O słonawej wodzie tuż nad poziomem przypływu	N. I. Cox		1935-08-13
UJ-KRA-P- 41600-N	KRA-P-91276	Atriplex	Atriplex sp.	Atriplex; Drochlin, pow. Włoszczowski; przychacie; 11.VII.1949r.; Leg. J. Błaszczyk	PL	Drochlin, pow. Włoszczowski	przychacie	J. Błaszczyk		1949-07-11
UJ-KRA-P- 41601-N	KRA-P-70302	Atriplex	Atriplex sp.	Chenopodium album L.; Koźle Port, pow. Koźle; elewator zbożowy w porcie; 13.X.1970 r.; Leg./Det. mgr Paweł Szotkowski; Atriplex sp.; Det. A. Paśnik; 22.11.1999	PL	Koźle Port, pow. Koźle	elewator zbożowy w porcie	P. Szotkowski	A. Paśnik	1970-10-13
UJ-KRA-P- 41602-N	KRA-P-63968	Atriplex	Atriplex sp.	Chenopodium album L.; Laskowice Ol.; pow. Olesno Śl.; teren składowy PKP; 27.VII.1966 r.; Leg. mgr Andrzej Sendek; Atriplex sp.; Det. A. Paśnik; 22.11.1999	PL	Laskowice Ol., pow. Olesno Śl.	teren składowy PKP	A. Sendek	A. Paśnik	1966-07-27
UJ-KRA-P- 41603-N	KRA-P-460486	Atriplex portulacoides L.	Halimione portulacoides (L.) Aellen	Halimione portulacoides (L.) Aell.; Chenopodiaceae; Chorwacja; Istria; Duga Uvala k. Segotiči; wybrzeże morza i zbiorowiska ruderalne; N44° 55' 38.3''; E014° 01'; 2-50m n.p.m.; 30 07 2015; Leg. M. Zając & Adam Zając; Det. Adam Zając & M. Zając	HR	Duga Uvala k. Segotiči	wybrzeże morza i zbiorowiska ruderalne	M. Zając, A. Zając	A. Zając, M. Zając	2015-07-30
UJ-KRA-P- 41604-N	KRA-P-460487	Atriplex portulacoides L.	Halimione portulacoides (L.) Aellen	Halimione portulacoides (L.) Aell.; Chenopodiaceae; Chorwacja; Istria; Duga Uvala k. Segotiči; wybrzeże morza i zbiorowiska ruderalne; N44° 55' 38.3''; E014° 01'; 2-50m n.p.m.; 30 07 2015; Leg. M. Zając & Adam Zając; Det. Adam Zając & M. Zając	HR	Duga Uvala k. Segotiči	wybrzeże morza i zbiorowiska ruderalne	M. Zając, A. Zając	A. Zając, M. Zając	2015-07-30
UJ-KRA-P- 41605-N	KRA-P-344120	Atriplex portulacoides L.	Halimione portulacoides (L.) Aellen	Halimione portulacoides (L.) Aellen; Près de Aveiro; lagunes maritimes, salines sabloneuses; coll. R. Wilczek; n° 2490; 19\9\1967	PT	Près de Aveiro	laguny morskie, piaszczyste solanki	R. Wilczek		1967-09-19
UJ-KRA-P- 41606-N	KRA-P-306058	Atriplex portulacoides L.	Halimione portulacoides (L.) Aellen	(Atriplex) Halimione portulacoides (L.) Aell.; Chenopodiaceae; Słowenia; Portorož; solnisko na brzegu morza; Leg. M. Zając, A. Zając; Det. M. Zając, A. Zając\ 03.08.2001	SI	Portorož	solnisko na brzegu morza	M. Zając, A. Zając	M. Zając, A. Zając	2001-08-03
UJ-KRA-P- 41607-N	KRA-P-313555	Atriplex portulacoides L.	Halimione portulacoides (L.) Aellen	(Atriplex) Halimione portulacoides (L.) Aell.; Chenopodiaceae; Włochy; Sardynia; wyspa La Maddalena; brzeg morski; 16.10.2001; Leg. M. Zając; Det. M. Zając, A. Zając	IT	wyspa La Maddalena	brzeg morski	M. Zając	M. Zając, A. Zając	2001-10-16
UJ-KRA-P- 41608-N	KRA-P-286383	Atriplex portulacoides L.	Halimione portulacoides (L.) Aellen	Halimione portulacoides (L.) Aellen; Belgium; Santvliet; alluvions de l'Eseant; Coll. Vom de Gut Houdy; 21\9 1889	BE	Santvliet	alluvions de l'Eseant	G. Houdy		21.09.1889
UJ-KRA-P- 41609-N	KRA-P-310538	Atriplex portulacoides L.	Halimione portulacoides (L.) Aellen	Halimione portulacoides (L.) Aellen; S. Castroviejo; XII 1986; Atriplex portulacoides L.; terres salines de La Jovera Tamarit de Mar; Legerunt Batalia et Masclans; 14-IX-1947; pwv. Tarragona	ES	La Jovera	słone gleby	Tarragona		1947-09-14
UJ-KRA-P- 41610-N	KRA-P-307477	Atriplex portulacoides L.	Halimione portulacoides (L.) Aellen	Halimione portulacoides (L.) Aellen (Obione portul.); Chenopodiaceae; Włochy; Sycylia; saliny k. Trapani; 30.04.2005 r.; Leg. Zając M., Zdebska D., Zemanek B., Towpasz K.; Det. A. Zając	IT	k. Trapani	saliny	M. Zając, D. Zdebska, B. Zemanek, K. Towpasz	A. Zając	2005-04-30
UJ-KRA-P- 41611-N	KRA-P-307476	Atriplex portulacoides L.	Halimione portulacoides (L.) Aellen	Halimione portulacoides (L.) Aellen (Obione portul.); Chenopodiaceae; Włochy; Sycylia; saliny k. Trapani; 30.04.2005 r.; Leg. Zając M., Zdebska D., Zemanek B., Towpasz K.; Det. A. Zając	IT	k. Trapani	saliny	M. Zając, D. Zdebska, B. Zemanek, K. Towpasz	A. Zając	2005-04-30
UJ-KRA-P- 41612-N	KRA-P-307475	Atriplex portulacoides L.	Halimione portulacoides (L.) Aellen	Halimione portulacoides (L.) Aellen (Obione portul.); Chenopodiaceae; Włochy; Sycylia; Fiume e Saline (rezerwat) k. Syrakuz; solnisko i obrzeża; 25.04.2005 r.; Leg. Zając M., Zdebska D., Zemanek B., Towpasz K.; Det. A. Zając	IT	Fiume e Saline (rezerwat) k. Syrakuz	solnisko i obrzeża	M. Zając, D. Zdebska, B. Zemanek, K. Towpasz	A. Zając	2005-04-25
UJ-KRA-P- 41613-N	KRA-P-306049	Atriplex portulacoides L.	Halimione portulacoides (L.) Aellen	Halimione portulacoides (L.) Aell; Chenopodiaceae; Chorwacja; Vodice; zbiorowiska nadmorskie z Crithmetea maritimi; 16.07.2001 r.; Leg./Det. M. Zając, A. Zając	HR	Vodice	zbiorowiska nadmorskie z Crithmetea maritimi	M. Zając, A. Zając	M. Zając, A. Zając	2001-07-16
UJ-KRA-P- 41614-N	KRA-P-27942	Atriplex verrucifera M.Bieb.	Halimione verrucifera (M.Bieb.) Aellen	Halimione verrucifera (M.B.) Aellen; Chenopod.; […]; 1-VI-1947; Leg. […]; Det. P. Kapanemsku (?)					P. Kapanemsku	1947-06-01
UJ-KRA-P- 41615-N	KRA-P-92082	Atriplex pedunculata L.	Halimione pedunculata (L.) Aellen	Leg. Alfred Hansen; Halimione pedunculata (L.) Aell.; Saline meadow; Dragør near Copenhagen; 12\9 1965	DK	Dragør koło Kopenhagi	Słona łąka	A. Hansen		1965-09-12
UJ-KRA-P- 41616-N	KRA-P-185105	Atriplex pedunculata L.	Obione pedunculata (L.) Moq.	Obione pedunculata Moq. Faud.; Artern; Aug. 1869; Leg. Oertel	DE	Artern		Oertel (?)		.08.1869
UJ-KRA-P- 41617-N	KRA-P-185801	Atriplex pedunculata L.	Atriplex pedunculata L.	Atriplex pedunculatum L. f. pygmaum; Skania; Fotevik; 3\8 1917; Leg. Otto R. Holmberg	SE	Fotevik		O. R. Holmberg		1917-08-03
UJ-KRA-P- 41618-N	KRA-P-185507	Atriplex pedunculata L.	Obione pedunculata (L.) Moq.	Obione pedunculata Moqu.; Siberia occident.; distr. Ishim.; In pratis salsis ad fl. Ishim prope p. Abatsk; 21.VIII.1929.; Leg./Determ. P. Oksijuk	RU	Distr. Ishim., Abatsk	słona łąka nad rzeką Ishim	P. Oksijuk	P. Oksijuk	1929-08-21
UJ-KRA-P- 41619-N	KRA-P-185508	Atriplex pedunculata L.	Atriplex pedunculata L.	3076b. Atriplex pedunculata L.; Tauria; Koktebel prope urbem Theodossia; in solo salsuginoso; Leg. A. Junge; 1904 X 3		Koktebel w pobliżu miasta Theodossia		A. Junge		1904-10-03
UJ-KRA-P- 41620-N	KRA-P-185800	Atriplex pedunculata L.	Atriplex pedunculata L.	3076c. Atriplex pedunculata L.; Ucraina; Prope urbem Starobelsk; In solo salsuginoso; Leg. J. Schirjaev; 1904 VII 2 fl.; VIII 24 fr.	UA	W pobliżu miasta Starobielsk		J. Schirjaev		1904-07-02
UJ-KRA-P- 41621-N	KRA-P-185799	Atriplex pedunculata L.	Halimione pedunculata (L.) Aellen	Halimione pedunculata (L.) Aell.; Öland; Torslunda parish; Björnhovda; pasture at the sea; 7.VIII.1894; K. F. Dusén	SE	Parafia Torslunda, Björnhovda	pastwisko nad morzem	K. F. Dusén		07.08.1894
UJ-KRA-P- 41622-N	KRA-P-185798	Atriplex pedunculata L.	Atriplex pedunculata L.	3076a. Atriplex pedunculata L.; Prov. Stalingrad; Distr. Novousensk; Prope stationem investigatoriam Kostytschevskaja; In solo salsuginoso; Leg. W. Bogdan; 1904 VII 11-24.; IX 7-10 fruct.	RU	Distr. Novousensk, w pobliżu stacji badawczej Kostytschevskaja	słona gleba	W. Bogdan		.07.1904
UJ-KRA-P- 41623-N	KRA-P-185797	Atriplex pedunculata L.	Halimione pedunculata (L.) Aellen	Halimione pedunculata (L.) Aell.; Öland; Torslunda parish; seashore north of Färjestaden; 27.VIII.1891; K. F. Dusén; Amaranthus chlorostachys Willd; Göteborg; Ringön, avstjälpningsplatzen; 7\10 1943; Harald Fries	SE	Parafia Torslunda, wybrzeże na północ od Färjestaden		K. F. Dusén		27.08.1891
UJ-KRA-P- 41624-N	KRA-P-25695	Atriplex pedunculata L.	Obione pedunculata (L.) Moq.	146. Obione pedunculata Moq.; Basarabia; distr. Acherman; Ad margines lacus (liman); Iasic prope Tatar Bunar; solo persalso (sărătură mare); alt.cca 10 m.s.m.; 6 Sept.1921.; Leg. et Det. P. Enculescu		distr. Acherman, Ad margines lacus (liman), Iasic prope Tatar Bunar	solo persalso (sărătură mare)	P. Enculescu	P. Enculescu	1921-09-06
UJ-KRA-P- 41625-N	KRA-P-25696	Atriplex pedunculata L.	Obione pedunculata (L.) Moq.	Obione pedunculata Moq. Tand.; Atriplex pedunculatum L.; Cerasoeaspus marisimus Pall.; Kakmedera dr. Oeadaciu; […]; 20 […] 1904; Legit, Determin. A. Junge				A. Junge	A. Junge	.1904
UJ-KRA-P- 41626-N	KRA-P-303930	Atriplex portulacoides L.	Halimione portulacoides (L.) Aellen	Halimione portulacoides (L.) Aellen; Obione portulacoides (L.) Moq.; Chenopodiaceae; Chorwacja; Istria; Villas Rubin k. Rovinij; przydroże; 19 07 1999; Leg. M. Zając, A. Zając; Det. M. Zając, A. Zając	HR	Villas Rubin k. Rovinij	przydroże	M. Zając, A. Zając	M. Zając, A. Zając	1999-07-19
UJ-KRA-P- 41627-N	KRA-P-279660	Atriplex portulacoides L.	Obione portulacoides (L.) Moq.	Obione portulacoides (L.) Moq.; Palavas; brzeg Edany de Palavas E od miasteczka; solnisko (Salieormietum fructicorae); 4.7.57; J. Kornaś; rev. I.58	FR	Palavas, brzeg Edany de Palavas na E od miasteczka	solnisko	J. Kornaś	J. Kornaś	1957-07-04
UJ-KRA-P- 41628-N	KRA-P-279324	Atriplex portulacoides L.	Obione portulacoides (L.) Moq.	Obione portulacoides (L.) Moq.; Palavas; brzeg Edany de Palavas E od miasteczka; solnisko (Salieormietum fructicorae); 4.7.57; J. Kornaś; rev. I.58	FR	Palavas, brzeg Edany de Palavas na E od miasteczka	solnisko	J. Kornaś	J. Kornaś	1957-07-04
UJ-KRA-P- 41629-N	KRA-P-287773	Atriplex portulacoides L.	Obione portulacoides (L.) Moq.	Nr. 70; Albania; Obione portulacoides (L.) Moq.; Atriplex portulacoides L.; Albania środk.; Durrës; solniska nad laguną E od miasta brzeg rowu z wodą; 20.10.1959; Leg./Det. J. Kornaś	AL	Durrës	solniska nad laguną E od miasta brzeg rowu z wodą	J. Kornaś	J. Kornaś	1959-10-20
UJ-KRA-P- 41630-N	KRA-P-287772	Atriplex portulacoides L.	Obione portulacoides (L.) Moq.	Obione portulacoides (L.) Moq.; Atriplex portulacoides L.; Albania; Durrës; solniska E od miasta; 20.10.1959; Leg./Det. J. Kornaś	AL	Durrës	solniska E od miasta	J. Kornaś	J. Kornaś	1959-10-20
UJ-KRA-P- 41631-N	KRA-P-62007	Atriplex portulacoides L.	Halimione portulacoides (L.) Aellen	46. Halimione portulacoides (L.) Aellen; Obione; Ad marginem canalis primarii in aesturio marino dominans; Stiffkey Marsh, Norfolk; England; v.v.28.; G.R. 53\966441; 29\9\1961; Coll. P. D. Sell. No. 61\725; Frutex repens circa 0.3 m.altus.	GB	Stiffkey Marsh, Norfolk	Ad marginem canalis primarii in aesturio marino dominans	P. D. Sell		1961-09-29
UJ-KRA-P- 41632-N	KRA-P-229737	Atriplex portulacoides L.	Obione portulacoides (L.) Moq.	Nr. 70; Albania; Obione portulacoides (L.) Moq.; Atriplex portulacoides L.; Albania środk.; Durrës; solniska nad laguną E od miasta brzeg rowu z wodą; 20.10.1959; Leg./Det. J. Kornaś	AL	Durrës	solniska nad laguną E od miasta brzeg rowu z wodą	J. Kornaś	J. Kornaś	1959-10-20
UJ-KRA-P- 41633-N	KRA-P-185895	Atriplex portulacoides L.	Atriplex portulacoides L.	Atriplex portulacoides L.; luirit-el-luirachid (?); 1.IV 1887				P. Ascherson		01.04.1887
UJ-KRA-P- 41634-N	KRA-P-185463	Atriplex portulacoides L.	Atriplex portulacoides L.	Atriplex portulacoides Spr.; Ad oras maritincar Anglia; Stelia; Agr.bor.aurtr. Flir.; 9.23.						.09.1923
UJ-KRA-P- 41635-N	KRA-P-185890	Atriplex portulacoides L.	Obione portulacoides (L.) Moq.	Obione portulacoides Moq.; N. Devon; Barnstaple; słonorośla na rzeką Taw; 17.VI.1941; […]	GB	Barnstaple, na rzeką Taw	słonorośla	[…]		1941-06-17
UJ-KRA-P- 41636-N	KRA-P-185891	Atriplex portulacoides L.	Obione portulacoides (L.) Moq.	Obione portulacoides Mac. Tand.; Odessa -[…]; wrzes 901; Leg. J. Grzebiński; gromadnie z Cyperes […]	UA	Odessa		J. Grzebiński		.09.1901
UJ-KRA-P- 41637-N	KRA-P-18589[…]	Atriplex portulacoides L.	Obione portulacoides (L.) Moq.	Obione portulacoides Moq.; Norfolk, Wolferton; słonorośla nad morzem; 5.VIII.43; […]	GB	Norfolk, Wolferton	słonorośla nad morzem	[…]		1943-08-05
UJ-KRA-P- 41638-N	KRA-P-185893	Atriplex portulacoides L.	Obione portulacoides (L.) Moq.	No. 513; Obione portulacoides Moq. var. borealis (Nees) Birst.; Brioni; wiosna; Arsch. III; Leg. A. J. Żmuda	HR	Brioni		A. Żmuda		.1913
UJ-KRA-P- 41639-N	KRA-P-185894	Atriplex portulacoides L.	Obione portulacoides (L.) Moq.	Obione portulacoides (L.) Moq. Var. intermedia Guss; 20; 4.IX.13.; Szeiole bei Pirano, talinen; Asch. III; AŻ	SI	Piran		A. Żmuda		1913-09-04
UJ-KRA-P- 41640-N	KRA-P-185464	Atriplex portulacoides L.	Obione portulacoides (L.) Moq.	Rømd; cz. Płd.; Obione portulac; 21.8.60		Rømd				1960-08-21
UJ-KRA-P- 41641-N	KRA-P-185470	Atriplex portulacoides L.	Obione portulacoides (L.) Moq.	Pustunyjkit; Leg. Dr. Rehman				Rehman
UJ-KRA-P- 41642-N	KRA-P-185471	Atriplex portulacoides L.	Obione portulacoides (L.) Moq.	Dr.A. Rehmann: Exsiccata itineris chersonici				Rehman
UJ-KRA-P- 41643-N	KRA-P-185401	Atriplex portulacoides L.	Obione portulacoides (L.) Moq.	Obione portulacoides M.T.; ob. Um O. pedunculata M.T.; Sziwasz				Sziwasz
UJ-KRA-P- 41644-N	KRA-P-185402	Atriplex portulacoides L.	Atriplex portulacoides L.	Gromada 23.; Rzęd 1; Atriplex portulacoides R.S.; Sybir
UJ-KRA-P- 41645-N	KRA-P-116691	Atriplex portulacoides L.	Obione portulacoides (L.) Moq.	Obione portulacoides (L.) Moq.; Kroacja pd.; wyspa Rab; Svata Eufemja; solniska nadmorskie; 9.VIII.1938; Leg. S. Pawłowska; Det. B. Pawłowski	HR	wyspa Rab, Svata Eufemja	solniska nadmorskie	S. Pawłowska	B. Pawłowski	1938-08-09
UJ-KRA-P- 41646-N	KRA-P-116711	Atriplex portulacoides L.	Obione portulacoides (L.) Moq.	Obione portulacoides (L.) Moq.; Insula Rab in Mari Adriatico; Svata Eufemija; in salsis ad litora maris; 9.VIII.1938; Leg./Det. B. Pawłowski	HR	wyspa Rab na Adriatyku, Svata Eufemja	solniska nadmorskie	B. Pawłowski	B. Pawłowski	1938-08-09
UJ-KRA-P- 41647-N	KRA-P-185889	Atriplex portulacoides L.	Obione portulacoides (L.) Moq.	Obione portulacoides (L.) Moq.; Belgium; Le Zwin; coll. A. Lomaliee 3818; 11 sept. 1951	BE	Le Zwin		A. Lomaliee		1951-09-11
UJ-KRA-P- 41648-N	KRA-P-185465	Atriplex portulacoides L.	Obione portulacoides (L.) Moq.	Obione portulacoides (L.) Moq.; Dania; Zach. Jutlandia; półwysep Skallingen; słone łąki nadbrzeżne (Obionetum); 4.7.1956; Leg./Det. J. Kornaś	DK	półwysep Skallingen	słone łąki nadbrzeżne	J. Kornaś	J. Kornaś	1956-07-04
UJ-KRA-P- 41649-N	KRA-P-185822	Atriplex portulacoides L.	Obione portulacoides (L.) Moq.	20. Obione portulacoides Moq. var.intermedia Guss; Istria; Sicciola koło Pirano; solniska; 4.9.1913; Leg. A. Żmuda	SI	Sicciola koło Pirano	solniska	A. Żmuda		1913-09-04
UJ-KRA-P- 41650-N	KRA-P-185821	Atriplex portulacoides L.	Obione portulacoides (L.) Moq.	Obione portulacoides Moq.; Halimus portulacoidea Dum.; Studjenčić; 27.VII.1890; A. Haračić	HR	Studjenčić		A. Haračić		27.07.1890
UJ-KRA-P- 41651-N	KRA-P-185466	Atriplex portulacoides L.	Obione portulacoides (L.) Moq.	145. Obione portulacoides Moq.; Muntenia; distr. Brăila; in locis salsis vallis <Lunca Călmătuiului> ad vicum Batogu; alt. 30 m.s.m.; 3 Iul.1921.; Leg. et Det. P. Enculescu	RO	distr. Brăila	in locis salsis vallis <Lunca Călmătuiului> ad vicum Batogu	P. Enculescu	P. Enculescu	1921-07-03
UJ-KRA-P- 41652-N	KRA-P-185820	Atriplex portulacoides L.	Atriplex portulacoides L.	413. Atriplex portulacoides L.Sp.Pl. (1753) 1053.; Acre,salty marsh; 17.7.1950; Leg. I. Amdursky and T. Segal	IL	Akka	słone bagno	I. Amdursky, T. Segal		1950-07-17
UJ-KRA-P- 41653-N	KRA-P-185819	Atriplex portulacoides L.	Obione portulacoides (L.) Moq.	Obione portulacoides (L.) Moq.; Insel Samsö; Strandwiesen an der Stavns-Föhrde; 10 August 1894; Jacob Hartz & C. Ostenfeld Hansen	DK	Strandwiesen w Stavns-Föhrde		J. Hartz, C. Ostenfeld Hansen		10.08.1894
UJ-KRA-P- 41654-N	KRA-P-185467	Atriplex portulacoides L.	Obione portulacoides (L.) Moq.	Obione portulacoides Moq.; Barcelona; à La Farvla maricages; Leg. F. Secandaire; 1922-8-XI	ES	à La Farvla maricages		F. Secandaire		1922-11-08
UJ-KRA-P- 41655-N	KRA-P-185814	Atriplex portulacoides L.	Obione portulacoides (L.) Moq.	N° 5225; Obione portulacoides Moq.; Santander; Ria de Raquejada; 1915-25-VII; Leg. Dr. Ed. Leroy	ES	Santander, Ria de Raquejada		E. Leroy		1915-07-25
UJ-KRA-P- 41656-N	KRA-P-185468	Atriplex portulacoides L.	Atriplex portulacoides L.	Atriplex portulacoides L.; Schorre de Nieupork; 7 september 1912; Rez. J. Manark	BE	Schorre de Nieupork		J. Manark		1912-09-07
UJ-KRA-P- 41657-N	KRA-P-185469	Atriplex portulacoides L.	Obione portulacoides (L.) Moq.	3402. Obione portulacoides Moqu.; Dieser halbstrauch […] mit andern am Seestrande wachsenden Gewächsen als […]; Hohenack. Arzn.- und Handelspfl. Nr.146
UJ-KRA-P- 41658-N	KRA-P-185472	Atriplex portulacoides L.	Obione portulacoides (L.) Moq.	Obione portulacoides Moqu. Tand.; an nun Gl. Permunlata ?; An Ufern des Schiwasch bei Tusłuszyjkił		Nad brzegiem Schiwasch koło Tusłuszyjkił		Rehman
UJ-KRA-P- 41659-N	KRA-P-185403	Atriplex portulacoides L.	Obione portulacoides (L.) Moq.	Obione portulacoides; [...] Petagne
UJ-KRA-P- 41660-N	KRA-P-185404	Atriplex portulacoides L.	Atriplex portulacoides L.	Atriplex portulacoides; ex Hungarin
UJ-KRA-P- 41661-N	KRA-P-62227	Atriplex portulacoides L.	Obione portulacoides (L.) Moq.	No. 357; Obione portulacoides (L.) Moq.-Tand.; Fanö; S.E. of Nordby; Salt marsh; dominating together with Limonium vulgare, Puccinellia maritima, Juncus geradi, Glaux maritima, and Spergularia salina; 23.7.1967; L. Holm-Nielsen	DK	na SE od Nordby	słone bagno	L. Holm-Nielsen		1967-07-23
UJ-KRA-P- 41662-N	KRA-P-420413	Atriplex portulacoides L.	Obione portulacoides (L.) Moq.	Obione portulacoides; Goła Przystań (pow. Dnieprowski); solniska; 24 VIII 1911; Hel Wimut	UA	Goła Przystań (pow. Dnieprowski)	solniska	H. Wimut		1911-08-24
UJ-KRA-P- 41663-N	KRA-P-66226	Atriplex portulacoides L.	Obione portulacoides (L.) Moq.	No. 72; Obione portulacoides Moq. var.borealis (Ness) A. & G.; S. of St. Peter (Eiderstedt); Salt marsh with festuca rubra, Obione portulacoides, Plantago maritima, Aster tripolium, and Suaeda maritima; 17.9.1969; Kai Larsen, L. Holm-Nielsen and S. Jeppesen	DE	na S od St. Peter (Eiderstedt)	słone bagno	K. Larsen, L. Holm-Nielsen, S. Jeppesen		1969-09-17
UJ-KRA-P- 41664-N	KRA-P-129112	Chenopodium pedunculatum (L.) E.H.L.Krause	Halimus pedunculatus (L.) Wallr.	Halimus pedunculatus Wallr.; Hall. Varberg; Getearön; Aug.1876; C. I. Lalin	SE	Varberg		C. I. Lalin		.08.1876
UJ-KRA-P- 41665-N	KRA-P-185896	Atriplex sibirica L.	Atriplex sibirica L.	3078. Atriplex sibirica L.; Sibiria orientalis; Prov. Irkutsk; distr. Balagansk (ol.); Prope pagum Ustij-Ossinskaja; In prato salsuginoso in valle fl. Ossa; Leg. N. Maltzev; 1909 VIII 8	RU	Irkuck, Bałagańsk, w pobliżu wsi Ustij-Ossinskaja	w słonej dolinie rzeki Ossy	N. Maltzev		1909-08-08
UJ-KRA-P- 41666-N	KRA-P-185459	Atriplex verrucifera M.Bieb.	Atriplex verrucifera M.Bieb.	Atriplex verruciferum M.B.; […]; 21.VI; […] W.I. Smirnow; Iter ad distr. Akmolinsk; 1908	KZ	Nur-Sułtan		W.I. Smirnow		1908-06-21
UJ-KRA-P- 41667-N	KRA-P-185452	Atriplex verrucifera M.Bieb.	Obione verrucifera (M.Bieb.) Moq.	Obione verrucifera Moqn. Temd; Am Ufern elzimasch hänfig; 843.				Rehman
UJ-KRA-P- 41668-N	KRA-P-185453	Atriplex verrucifera M.Bieb.	Obione verrucifera (M.Bieb.) Moq.	Pustunyjkit; Leg. Dr. Rehman		Tusłuszyjkił		Rehman
UJ-KRA-P- 41669-N	KRA-P-185454	Atriplex verrucifera M.Bieb.	Atriplex verrucifera M.Bieb.	Atr. verrucifera […]
UJ-KRA-P- 41670-N	KRA-P-185455	Atriplex verrucifera M.Bieb.	Obione verrucifera (M.Bieb.) Moq.	Obione verrucifera Moq. Temd.; […] n. no Sepey […]; (25) 12. VII 1907; […]						1907-07-12
UJ-KRA-P- 41671-N	KRA-P-185456	Atriplex verrucifera M.Bieb.	Obione verrucifera (M.Bieb.) Moq.	Obione verrucifera Moqn. Temd; An Ufern des Szüwasch hünfig; 843.				Rehman
UJ-KRA-P- 41672-N	KRA-P-185457	Atriplex verrucifera M.Bieb.	Atriplex verrucifera M.Bieb.	Atriplex verrucifera M.B.; […]; 27\06 1902; […]						1902-06-27
UJ-KRA-P- 41673-N	KRA-P-185458	Atriplex verrucifera M.Bieb.	Obione verrucifera (M.Bieb.) Moq.	Obione verrucifera Moq. Temd.; […] n. no Sepey […]; (25) 12. VII 1907; […]						1907-07-12
UJ-KRA-P- 41674-N	KRA-P-185460	Atriplex verrucifera M.Bieb.	Obione verrucifera (M.Bieb.) Moq.	Obione verrucifera Moq. Tand. (Atriplex verrucifera M.B.); Kakmedera dz. Oeadaciu; […]; 16 […] 1904; Legit, Determin: A. Losus				A. Losus	A. Losus	.1904
UJ-KRA-P- 41675-N	KRA-P-185461	Atriplex verrucifera M.Bieb.	Obione verrucifera (M.Bieb.) Moq.	Obione verrucifera (MB) Moq.; Ucraina austro-orientalis; listz. Mariupol; Pag. Petrorsjki; Zu salzuginosis ad fl. Berda; 26.VIII.1929; Leg. , Determ. G. Rleopon	UA	Mariupol	solniska nad rzeką Berdą	G. Rleopon	G. Rleopon	1929-08-26
UJ-KRA-P- 41676-N	KRA-P-185462	Atriplex verrucifera M.Bieb.	Atriplex verrucifera M.Bieb.	3082a. Atriplex verrucifera M.B.; Prov. Samara (ol.); Prope Valujka; in salsuginosis; Leg. V. Bogdan; 1900 VIII 8	RU	Samara, Wałujki	solniska	V. Bogdan		1900-08-08
UJ-KRA-P- 41677-N	KRA-P-185897	Atriplex verrucifera M.Bieb.	Atriplex verrucifera M.Bieb.	3082b. Atriplex verrucifera M.B.; Tauria; In ripa lacus Saki prope pagum Saki; in salsuginosis; Leg. J. Schirjaev; 1906 VIII 5		Na skraju jeziora w pobliżu wioski Saki	solniska	J. Schirjaev		1906-08-05
UJ-KRA-P- 41678-N	KRA-P-407159	Krascheninnikovia ceratoides (L.) Gueldenst.	Eurotia ceratoides (L.) C.A.Mey.	5513. Eurotia ceratoides (L.) C.A.Mey.; Austria inferior; Ditio "Eggenburg" ad flumen "Kamp"; In declivibus australibus colliumad occidentem montis "Kasperlberg" prope "Goggendorf"; solo argillaceo; 250 m.s.m.; Augusto et Octobri 1913; Leg. I. Dörfler	AT	Ditio "Eggenburg" rzeka, "Kamp", południowych regionach o stromym zboczu po zachodniej stronie góry, "Kasperlberg" koło "Goggendorf"	gleba gliniasta	I. Dörfler		.1913
UJ-KRA-P- 41679-N	KRA-P-185816	Krascheninnikovia ceratoides (L.) Gueldenst.	Eurotia ceratoides (L.) C.A.Mey.	3083a. Eurotia ceratoides (L.) C.A.Mey.; Baschkiria; Prov. Ufa, distr. Belebei (ol.); In cretaceis prope pag. Durassovo; Leg. I. Schirjaev; 1917 VIII 5	RU	Prov. Ufa, dystr. Belebi	In cretaceis prope pag. Durassovo	I. Schirjaev		1917-08-05
UJ-KRA-P- 41680-N	KRA-P-185817	Krascheninnikovia ceratoides (L.) Gueldenst.	Eurotia ceratoides (L.) C.A.Mey.	3083b. Eurotia ceratoides (L.) C.A.Mey.; Prov. Saratov; In cretaceis prope opp. Chvalynsk; Leg. K. Gross; 1923 VIII 14	RU	Saratów	In cretaceis prope opp. Chvalynsk	K. Gross		1923-08-14
UJ-KRA-P- 41681-N	KRA-P-185818	Krascheninnikovia ceratoides (L.) Gueldenst.	Eurotia ceratoides (L.) C.A.Mey.	3083c. Eurotia ceratoides (L.) C.A.Mey.; Prov. Krasnojarsk; In steppa arenoso-lapidosa, prope opp. Minussinsk; Leg. N. Martjanov; 1900 IX 18	RU	Krasnojarsk, obok Minussinsk	piaskowy step	N. Martjanov		1900-09-18
UJ-KRA-P- 41682-N	KRA-P-185440	Krascheninnikovia ceratoides (L.) Gueldenst.	Eurotia ceratoides (L.) C.A.Mey.	Eurotia ceratoides C.A.Mey. var. angustifolia Ledb.; Gub. Samara; Distr. Buguruslan; 1885 14\VI; Leg. S. Korshinsky	RU	Samara, Bugurusłan		S. Korshinsky		14.06.1885
UJ-KRA-P- 41683-N	KRA-P-185439	Krascheninnikovia ceratoides (L.) Gueldenst.	Eurotia ceratoides (L.) C.A.Mey.	Fam. Salsalae; Eurotia ceratoides L.; Territoria "Basrun Zar" ([…] Astrachan); temp.flor. 25-29; VII; qualitas loci […]; col., Det. В. Арчимовичи	RU	Astrachań		W. Arcimowici	В. Арчимовичи
UJ-KRA-P- 41684-N	KRA-P-185438	Krascheninnikovia ceratoides (L.) Gueldenst.	Eurotia ceratoides (L.) C.A.Mey.	1122. Eurotia ceratoides C.A.Mey.; Turkestan; Korsvea - Moreb.; 31\VII; Sorokus	KZ	Turkiestan		Sorokus
UJ-KRA-P- 41685-N	KRA-P-185437	Krascheninnikovia ceratoides (L.) Gueldenst.	Eurotia ceratoides (L.) C.A.Mey.	1978; 603. Eurotia ceratoides C.A.Mey.; Ad radices m. Demawend P.; 29 Jul.1843	IR	U stóp Demawend				29.07.1843
UJ-KRA-P- 41686-N	KRA-P-185815	Krascheninnikovia ceratoides (L.) Gueldenst.	Eurotia ceratoides (L.) C.A.Mey.	906. Eurotia ceratoides C.A.Meyer; Austria Inferior; Eggenburg; in declivibus steposis (loess) propepagum Goggendorf ad limites reipublicae ČSR; ca 300 m; 1. VIII.1934; Leg. H. Laus	AT	Eggenburg, w pobliżu wsi Goggendorf	lessowy step	H. Laus		1934-08-01
UJ-KRA-P- 41687-N	KRA-P-185802	Krascheninnikovia ceratoides (L.) Gueldenst.	Eurotia ceratoides (L.) C.A.Mey.	Eurotia ceratoides C.A.M.; […]; 17.VIII.1891; […]						17.08.1891
UJ-KRA-P- 41688-N	KRA-P-185441	Krascheninnikovia ceratoides (L.) Gueldenst.	Eurotia ceratoides (L.) C.A.Mey.	Eurotia ceratoides (L.) CAM.; Detern. Z. von Minkwitz; No.1329; […]; 8 VII; S. E. Kutscherovskaja: Iter ad distr, Karkaralinsk; 1910	KZ	Karkarały		S. E. Kutscherovskaja		1910-07-08
UJ-KRA-P- 41689-N	KRA-P-316252	Krascheninnikovia ceratoides (L.) Gueldenst.	Eurotia lanata (Pursh) K.Koch	USA 1961; Eurotia lanata (Pursh) Moq; 10 mi W od Laramie (Wya); shortgrass praire; 7.500'; 14.6	US	10 mi W od Laramie	preria			1961-06-14
UJ-KRA-P- 41690-N	KRA-P-316253	Krascheninnikovia ceratoides (L.) Gueldenst.	Eurotia lanata (Pursh) K.Koch	USA 1961; Eurotia lanata (Pursh) Moq; 10 mi W od Laramie (Wya); shortgrass praire; 7.500'; 14.6	US	10 mi W od Laramie	preria	A. Medwecka-Kornaś, J. Kornaś		1961-06-14
UJ-KRA-P- 41691-N	KRA-P-277327	Ceratocarpus arenarius L.	Ceratocarpus arenarius L.	Ceratocarpus arenarius L.; […] 4, июнь 1976; Leg./Det. […]					[…]	1976-06-04
UJ-KRA-P- 41692-N	KRA-P-241681	Ceratocarpus arenarius L.	Ceratocarpus arenarius L.	Ceratocarpus arenarius L.; Armeńska S.R.R.; Dzierweż k. Erywania (Jerewienia); kamienista półpustynia piołunowa; ok.1100 m npm; 17.IX.1955; Leg. et Det. J. Kornaś	AM	Dzierweż k. Erywania	kamienista półpustynia piołunowa	J. Kornaś	J. Kornaś	1955-09-17
UJ-KRA-P- 41693-N	KRA-P-185386	Ceratocarpus arenarius L.	Ceratocarpus arenarius L.	43. Ceratocarpus arenarius L.; Prope urbem Teheran; 18 apr. 1843	IR	W pobliżu miasta Teheran				18.04.1843
UJ-KRA-P- 41694-N	KRA-P-185387	Ceratocarpus arenarius L.	Ceratocarpus arenarius L.	Ceratocarpus arenarius
UJ-KRA-P- 41695-N	KRA-P-129102	Ceratocarpus arenarius L.	Ceratocarpus arenarius L.	Ceratocarpus arenarius
UJ-KRA-P- 41696-N	KRA-P-129101	Ceratocarpus arenarius L.	Ceratocarpus arenarius L.	Ceratocarpus arenarius L.; Auf regenerister Aleppen bei Odessa; Nr. 144	UA	Odessa
UJ-KRA-P- 41697-N	KRA-P-185436	Ceratocarpus arenarius L.	Ceratocarpus arenarius L.	3510. Ceratocarpus arenarius L.; Ucraina; Reg. Voroschilovgrad; Distr. Starobelsk (?) prope pag. Titarovka; In decliviis argillosis; Leg. I. Schiraevsky; Det. M. Iljin; 1903 VII 13	UA	Ługańsk, Starobelsk, k. Titarovka	In decliviis argillosis	I. Schiraevsky	M. Iljin	1903-07-13
UJ-KRA-P- 41698-N	KRA-P-185898	Ceratocarpus arenarius L.	Ceratocarpus arenarius L.	142.Ceratocarpus arenarius L.; Basarabia, distr. Bolgrad; locis incultis et ad margines viarum solo loessoid et argilloso-humoso (balan); alt. 60 m.s.m.; 4 Aug.1921; Leg. et Det. P. Enculescu	UA	Bołgrad	obszary nieuprawiane i na obrzeżach dróg, gleby gliniaste llessowo-humusowe	P. Enculescu	M. Iljin	1921-08-04
UJ-KRA-P- 41699-N	KRA-P-185388	Ceratocarpus arenarius L.	Ceratocarpus arenarius L.	Ceratocarpus arenarius L.; Caucasus; In planitie prope Sohamehor; 28 VII 1844; Leg. D. Kolenati		Płaskowyż w pobliżu Sohamehor		D. Kolenati		28.07.1844
UJ-KRA-P- 41700-N	KRA-P-185389	Ceratocarpus arenarius L.	Ceratocarpus arenarius L.	Ceratocarpus arenarius L.; Leg. Dr. A. Rehmann; Etykieta rewizyjna: Ceratocarpus arenarius L., Det. Sudak				Dr. A. Rehmann	Sudak
UJ-KRA-P- 41701-N	KRA-P-185431	Ceratocarpus arenarius L.	Ceratocarpus arenarius L.	Mohet; C. arenarius […]; Supremus seliformibus, […]; 935				Mohet
UJ-KRA-P- 41702-N	KRA-P-185432	Ceratocarpus arenarius L.	Ceratocarpus arenarius L.	Orverary; Orverin
UJ-KRA-P- 41703-N	KRA-P-185433	Ceratocarpus arenarius L.	Ceratocarpus arenarius L.	Corrigiola litoralis L.; An der Lauritzer Neuf bei Muskan in Ufersande; 8.1866; c. R. v. Uechtritz		An der Lauritzer Neuf bei Muskan in Ufersande		R. v. Uechtritz		.08.1866
UJ-KRA-P- 41704-N	KRA-P-185434	Ceratocarpus arenarius L.	Ceratocarpus arenarius L.	Fam. Salsalae; Ceratocarpus arenarius L.; Territoria "Basrun Zar" ([…] Astrachan); temp.flor. 5-10; VII; qualitas loci […]; Coll., Det. В. Арчимовичи	RU	Astrachań		W. Arcimowici	В. Арчимовичи
UJ-KRA-P- 41705-N	KRA-P-185435	Ceratocarpus arenarius L.	Ceratocarpus arenarius L.	Ceratocarpus arenarius L.; Dobrudża; Agemlar; piaszczyste pastwisko; 11 VII 1931; B. Pawłowski		Dobrudża, Agemlar	piaszczyste pastwisko	B. Pawłowski		1931-07-11
UJ-KRA-P- 41706-N	KRA-P-185385	Ceratocarpus arenarius L.	Ceratocarpus utriculosus Bluket ex Krylov	351. Ceratocarpus utriculosus Bluk.; Kirgisia; In valle fl. Czu. Steppa non procul ab urb. Frunse (ol. Pischpek); Leg. M. Sovetkina; Det. M. Iljin; 1916 IX 7	KG	Biszkek	w dolinie rzeki Czu	M. Sovetkina	M. Iljin	1916-09-07
UJ-KRA-P- 41707-N	KRA-P-185911	Pleuropterantha revoilii Franch.	Pleuropterantha revoilii Franch.	Pleuropterantha revoili Franch.; Somali; coll. A. Starzeński	SO			A. Starzeński		1952-11-05
UJ-KRA-P- 41708-N	KRA-P-185910	Pleuropterantha revoilii Franch.	Pleuropterantha revoilii Franch.	Pleuropterantha revoilii Franch.; Somali angielskie; coll. A. Starzeński	SO			A. Starzeński		1952-09-04
UJ-KRA-P- 41709-N	KRA-P-185384	Axyris amaranthoides L.	Axyris amaranthoides L.	3512. Axyris amaranthoides L.; Kasahstania; Distr. Kustanai. Silva Arakaragai; in ruderatis; Leg. V. Bogdan; Det. M. Iljin; 1908 VIII 19	KZ	Kustanaj	ruderalia	V. Bogdan	M. Iljin	1908-08-19
UJ-KRA-P- 41710-N	KRA-P-185383	Axyris amaranthoides L.	Axyris amaranthoides L.	Axyris amaranthoides L.; Skåne; Åhus hamnornråde; 15-30\8 1914; Leg. F. H. Ander	SE	Åhus	Obszar portowy	F. H. Ander		.08.1914
UJ-KRA-P- 41711-N	KRA-P-185913	Axyris amaranthoides L.	Axyris amaranthoides L.	No. 40 127; 30 juillet - 1 août 1935; Axyris amaranthoides L.; Grose-Ile, Co. De Montmagny; F. Marie-Victorin, F. Rolland-Germain, J. Rousseau, R. Meilleur	CA	Grose-Ile, Co. De Montmagny		F. Marie-Victorin, F. Rolland-Germain, J. Rousseau, R. Meilleur		.1935
UJ-KRA-P- 41712-N	KRA-P-185382	Axyris amaranthoides L.	Axyris amaranthoides L.	Axyris amaranthoides L.; Mongolia Cherienfis; 15886	MN
UJ-KRA-P- 41713-N	KRA-P-185381	Axyris amaranthoides L.	Axyris amaranthoides L.	Axyris amaranthoides; hort. d. Sibiria	RU
UJ-KRA-P- 41714-N	KRA-P-373734	Camphorosma annua Pall.	Camphorosma annua Pall.	Camphorosma annua L.; Połud. Słowacja; Kamenin na N od Štúrova; solniska, brzeg słonych "okien" (miejsce bez roślinności); 21.X.1982; Leg./Det. H. Trzcińska-Tacik	SK	Kamenín, na N od Štúrova	solniska, brzeg słonych "okien" (miejsce bez roślinności)	H. Trzcińska-Tacik	H. Trzcińska-Tacik	1982-10-21
UJ-KRA-P- 41715-N	KRA-P-373735	Camphorosma annua Pall.	Camphorosma annua Pall.	Camphorosma annua L.; Połud. Słowacja; Kamenin na N od Štúrova; solniska, brzeg słonych "okien" (miejsce bez roślinności); 21.X.1982; Leg./Det. H. Trzcińska-Tacik	SK	Kamenín, na N od Štúrova	solniska, brzeg słonych "okien" (miejsce bez roślinności)	H. Trzcińska-Tacik	H. Trzcińska-Tacik	1982-10-21
UJ-KRA-P- 41716-N	KRA-P-373737	Camphorosma annua Pall.	Camphorosma annua Pall.	Camphorosma annua; Połud. Słowacja; Kamenin; solniska, część wschodnia; 21.X.1982; Leg./Det. H. Trzcińska-Tacik	SK	Kamenín	solniska, część wschodnia	H. Trzcińska-Tacik	H. Trzcińska-Tacik	1982-10-21
UJ-KRA-P- 41717-N	KRA-P-373736	Camphorosma annua Pall.	Camphorosma annua Pall.	Camphorosma annua; Połud. Słowacja; Kamenin; solniska, część wschodnia; 21.X.1982; Leg./Det. H. Trzcińska-Tacik	SK	Kamenín	solniska, część wschodnia	H. Trzcińska-Tacik	H. Trzcińska-Tacik	1982-10-21
UJ-KRA-P- 41718-N	KRA-P-373738	Camphorosma annua Pall.	Camphorosma annua Pall.	Camphorosma annua L.; Połud. Słowacja; Kamenin na N od Štúrova; solniska, brzeg słonych "okien" (miejsce bez roślinności); 21.X.1982; Leg./Det. H. Trzcińska-Tacik	SK	Kamenín, na N od Štúrova	solniska, brzeg słonych "okien" (miejsce bez roślinności)	H. Trzcińska-Tacik	H. Trzcińska-Tacik	1982-10-21
UJ-KRA-P- 41719-N	KRA-P-344627	Camphorosma annua Pall.	Camphorosma annua Pall.	Camphorosma annua Pallas; Moldavia; distr. Iasi. Rediu-Tatar; alt. 95 m.s.m.; in locis siccis, sub-salsis; coll. E. Topa; N°26; Reise III(I776) 603; 15 iul.1964	MD	distr. Iasi. Rediu-Tatar	obszary suche, słone	E. Topa		1964-07-15
UJ-KRA-P- 41720-N	KRA-P-287410	Camphorosma annua Pall.	Camphorosma annua Pall.	Camphorosma annua Pall. (C. ovata W.K.); Austria; Burgenland; Seewinkel - Lange Lacke b. Apetlon; na nagiej, silnie zasolonej glebie wśród roślinności halofitycznej; ok. 120 m npm; 26.7.1956; Leg. J. Kornaś	AT	Seewinkel - Lange Lacke koło Apetlon	na nagiej, silnie zasolonej glebie wśród roślinności halofitycznej	J. Kornaś		1956-07-26
UJ-KRA-P- 41721-N	KRA-P-185422	Camphorosma monspeliaca subsp. lessingii (Litv.) Aellen	Camphorosma lessingii Litv.	[...]
UJ-KRA-P- 41722-N	KRA-P-185423	Camphorosma monspeliaca L.	Camphorosma monspeliaca L.	Camphorosma monspeliaca L.; Rofsca; merid. 1826						.1826
UJ-KRA-P- 41723-N	KRA-P-185424	Camphorosma monspeliaca L.	Camphorosma ruthenica M.Bieb.	Camphorosma ruthenica MB.; Mensa; 1879						.1879
UJ-KRA-P- 41724-N	KRA-P-185425	Camphorosma monspeliaca L.	Camphorosma ruthenica M.Bieb.	Fam. Salsalae; Camphorosma ruthenicum M.B.; Territoria "Basrun Zar" ([…] Astrachan); temp.flor. 25-30; VII; qualitas loci […]; col., Det. В. Арчимовичи	RU	Astrachań		W. Arcimowici	В. Арчимовичи
UJ-KRA-P- 41725-N	KRA-P-185126	Camphorosma monspeliaca subsp. lessingii (Litv.) Aellen	Camphorosma lessingii Litv.	3513. Camphorosma lessingii Litw.; Kasahstania; Almaly; In declivibus montium; Leg. M. Ptaschizky; 1910 VII 27	KZ	Almaly	Strome wzgórza	M. Ptaschizky		1910-07-27
UJ-KRA-P- 41726-N	KRA-P-185427	Camphorosma monspeliaca L.	Camphorosma ruthenica M.Bieb.	Camphorosma ruthenicum A.M.; […]; 10 nps.; […]; августа 1915; legit, teste: […]						.08.1915
UJ-KRA-P- 41727-N	KRA-P-185940	Camphorosma monspeliaca subsp. lessingii (Litv.) Aellen	Camphorosma lessingii Litv.	Camphorosma lessingii Litv.; Арм. CCP; […]; 31.X.1946; Leg./Det. […]	AM				[…]	1946-10-31
UJ-KRA-P- 41728-N	KRA-P-344316	Camphorosma monspeliaca L.	Camphorosma monspeliaca L.	Camphorosma monspeliaca L.; entre le Cap Bénat et la Pointe de l'Esquillette (Var); sur les rochers près devla mer; coll: G. van Assche; 23.8.1971	FR	między Cap Bénat i Pointe de l'Esquillette	na skałach nad morzem	G. van Assche		1971-08-23
UJ-KRA-P- 41729-N	KRA-P-279642	Camphorosma monspeliaca L.	Camphorosma monspeliaca L.	Camphorosma monspeliaca L.; Castelnau (NE od Montpellier); skaliste zbocze przydrożne; 10.7.57; J. Kornaś; rew. I.58.	FR	Castelnau-le-Lez (NE od Montpellier)	skaliste zbocze przydrożne	J. Kornaś	J. Kornaś	1957-07-10
UJ-KRA-P- 41730-N	KRA-P-185428	Camphorosma monspeliaca L.	Camphorosma perennis Pall.	Camphorosm perennis L.; Aüf Felsen bei Sudak; Leg. Rehman		Sudak	Na skałach	Rehman
UJ-KRA-P- 41731-N	KRA-P-185429	Camphorosma monspeliaca L.	Camphorosma monspeliaca L.	[…]Peorozja(?); Leg. Rehman; […]				A. Rehmann
UJ-KRA-P- 41732-N	KRA-P-185375	Camphorosma monspeliaca L.	Camphorosma monspeliaca L.	Camphorosma monspeliaca; Avignon	FR	Awinion
UJ-KRA-P- 41733-N	KRA-P-185430	Camphorosma monspeliaca L.	Camphorosma perennis Pall.	Camphorosm perennis L.; Aüf Felsen bei Sudak		Sudak	Na skałach	Rehman
UJ-KRA-P- 41734-N	KRA-P-185376	Camphorosma monspeliaca L.	Camphorosma monspeliaca L.	Gromada 4; Rzęd 1; Camphorosma monspeliense; E.P.; Kamforowe ziele
UJ-KRA-P- 41735-N	KRA-P-185377	Camphorosma monspeliaca L.	Camphorosma monspeliaca L.	85; Hb. Li Julio; Camphorosma monspeliaca L.; 17899; Montpellier; […] 1861	FR	Montpellier				.1861
UJ-KRA-P- 41736-N	KRA-P-185379	Camphorosma monspeliaca L.	Camphorosma monspeliaca L.	Camphorosma monspeliaca L.; Castelnau k. Montpellier; skały (zroj. Brachypodium ramosum); 15\VIII 1924; B. Pawłowski	FR	Castelnau k. Montpellier	skały	B. Pawłowski		1924-08-15
UJ-KRA-P- 41737-N	KRA-P-185378	Camphorosma monspeliaca L.	Camphorosma monspeliaca L.	Camphorosma monspeliaca L. Koch.; Aüf dem im Gr[…]; […]; 228; L. Hielichhofer; 3906				L. Hielichhofer
UJ-KRA-P- 41738-N	KRA-P-185926	Camphorosma monspeliaca L.	Camphorosma monspeliaca L.	N° 7211; Camphorosma monspeliaca L.; Lérida; Pla d'Urgell à Uxafaba; marges et coyeaux gypseux; 1929-17-VIII	ES	Pla d'Urgell à La Faba	brzegi i zbocza gipsowe	F. Sennen		1929-08-17
UJ-KRA-P- 41739-N	KRA-P-185380	Camphorosma monspeliaca L.	Camphorosma monspeliaca L.	3514. Camphorosma monspeliacum L. var.pilosum Litw.; Prov. Czeljabinsk; in locis salsuginoso-arenosis; prope pag. Koczerdyk et Kamenskoje; Leg. H. Krascheninnikov; Det. M. Iljin; 1907 VIII 5-11	RU	Czelabińsk, prope pag. Koczerdyk et Kamenskoje	na wydmach solnych	H. Krascheninnikov	M. Iljin	.08.1907
UJ-KRA-P- 41740-N	KRA-P-28250	Camphorosma monspeliaca L.	Camphorosma monspeliaca L.	209. Camphorosma monspeliaca L.; Oltenia; distr. Craiova; in valle fluminis Jiu, prope pagum Romanești; Alt.cca. 90 m.s.m..; 10 Jul. 1962; Leg. A. Buia, M. Păun	RO	distr. Craiova, w dolinie rzeki Jiu, w pobliżu miasta Românesti		A. Buia, M. Păun		1962-07-10
UJ-KRA-P- 41741-N	KRA-P-127082	Camphorosma annua Pall.	Camphorosma annua Pall.	Camphorosma annua Pall.; CSR - Słowacja; Kamenín; Parkany; halofit ciepłolubny	SK	Štúrovo
UJ-KRA-P- 41742-N	KRA-P-116710	Camphorosma annua Pall.	Camphorosma annua Pall.	Camphorosma annua Pall. (C. ovata W.K.); Słowacja pd; Kamenný Most - Kamenín; solnika; tworzy zespół; 4.VII.1958; Leg./Det. S. i B. Pawłowscy	SK	Kamenný Most - Kamenín	solniska	S. Pawłowska, B. Pawłowski	S. Pawłoska, B. Pawłowski	1958-07-04
UJ-KRA-P- 41743-N	KRA-P-185421	Camphorosma annua Pall.	Camphorosma ovata Waldst. & Kit.	2676. Camphorosma ovata Waldst. & Kit.; Hungaria centralis; Comitatus Pest.; in locis salis ad Kím-Félegyháza; Degen	HU	Comitatus Pest., Kím-Félegyháza	solniska	Degen
UJ-KRA-P- 41744-N	KRA-P-185851	Camphorosma annua Pall.	Camphorosma ovata Waldst. & Kit.	Camphorosma ovata; Ad confines Serbiae et Banatus; in campis ad Alibunar; Leg. Pancič	RS	Alibunar	pole	Pancič	Pancič
UJ-KRA-P- 41745-N	KRA-P-185852	Camphorosma annua Pall.	Camphorosma ovata Waldst. & Kit.	229. Camphorosma ovata Waldst. et Kits Reichb; Aüf perschigner Anlle[…] in Wurzha[…]; L. Hielichhofer; 3907				L. Hielichhofer
UJ-KRA-P- 41746-N	KRA-P-185967	Camphorosma annua Pall.	Camphorosma ovata Waldst. & Kit.	1015. Camphorosma ovata W.K.; Slovakia Merid.; Parkan; in salsis ad pagum Kamendin; ca 113 m s.m.; 25. VIII.1935; Leg. VL. Krist	SK	Štúrovo	solniska	V. Krist		1935-08-25
UJ-KRA-P- 41747-N	KRA-P-185966	Camphorosma annua Pall.	Camphorosma ovata Waldst. & Kit.	144. Camphorosma ovata W. et K.; Basarabia; locis subsalsis (sărătură slabă) vallis <Borzești> ad vicum Vișinovca; Alt. 50 m.s.m.; 29 Aug. 1921; Leg. et Det. P. Enculescu	RO	Borzești, Vișinovca	miejsca średnio słone	P. Enculescu	P. Enculescu	1921-08-29
UJ-KRA-P- 41748-N	KRA-P-277306	Panderia pilosa Fisch. & C.A.Mey.	Panderia pilosa Fisch. & C.A. Mey.	Panderia pilosa F. et AL; Армянская CCP; […]; Leg. […]; Det. […]	AM				[…]
UJ-KRA-P- 41749-N	KRA-P-185975	Bassia eriophora (Schrad.) Asch.	Kirilowia eriantha (Fisch. & C.A.Mey.) Bunge	Kirilowia eriantha Bge.; […]; 29.VI.1928; […]						1928-06-29
UJ-KRA-P- 41750-N	KRA-P-277329	Corispermum aralocaspicum subsp. caucasicum (Bunge) Iljin	Corispermum caucasicum (Bunge) Grossh.	Corispermum caucasicum (Bge) A. Grossh.; 26.7.1973; Leg./Det. […]					[…]	1973-07-26
UJ-KRA-P- 41751-N	KRA-P-386981	Corispermum hyssopifolium L.	Corispermum hyssopifolium L.	Corispermum hyssopifolium L.; Nowy Sącz ul. Magazynowa; kupka piasku; EG1565; 10.VIII.1998; Agnieszka Nikel	PL	Nowy Sącz ul. Magazynowa	kupka piasku	A. Nikel		1998-08-10
UJ-KRA-P- 41752-N	KRA-P-377436	Corispermum hyssopifolium L.	Corispermum hyssopifolium L.	Corispermum hyssopifolium L.; Grabowo k. Ostrołęki; tory kolejowe; 29.08.1968; Leg./Det. H. Trzcińska-Tacik	PL	Grabowo k. Ostrołęki	tory kolejowe	H. Trzcińska-Tacik	H. Trzcińska-Tacik	1968-08-29
UJ-KRA-P- 41753-N	KRA-P-377435	Corispermum hyssopifolium L.	Corispermum hyssopifolium L.	Corispermum hyssopifolium L.; Grabowo k. Ostrołęki; tory kolejowe; 29.08.1968; Leg./Det. H. Trzcińska-Tacik	PL	Grabowo k. Ostrołęki	tory kolejowe	H. Trzcińska-Tacik	H. Trzcińska-Tacik	1968-08-29
UJ-KRA-P- 41754-N	KRA-P-341223	Corispermum hyssopifolium L.	Corispermum hyssopifolium L.	Chenopodiaceae; Corispermum hyssopifolium L.; Gliwice-Port; Gliwice; tory kolejowe za basenami; 10.IX.1967r.; Zebrał: Paweł Szotkowski	PL	Gliwice-Port	tory kolejowe za basenami	P. Szotkowski		1967-09-10
UJ-KRA-P- 41755-N	KRA-P-341237	Corispermum hyssopifolium L.	Corispermum hyssopifolium L.	Chenopodiaceae; Corispermum hyssopifolium L.; Gliwice-Port; Gliwice; tory kolejowe (wolne miejsca na składzie po węglu); 7.VIII.1969r.; Zebrał: Paweł Szotkowski	PL	Gliwice-Port	tory kolejowe (wolne miejsca na składzie po węglu)	P. Szotkowski		1969-08-07
UJ-KRA-P- 41756-N	KRA-P-341236	Corispermum hyssopifolium L.	Corispermum hyssopifolium L.	Corispermum hyssopifolium L.; Gliwice-Port; Tereny kolejowe (wolne miejsca po składach węgla) w porcie; 7.VIII.1969r.; Leg./Det. mgr Paweł Szotkowski	PL	Gliwice-Port	Tereny kolejowe (wolne miejsca po składach węgla) w porcie	P. Szotkowski	P. Szotkowski	1969-08-07
UJ-KRA-P- 41757-N	KRA-P-341224	Corispermum hyssopifolium L.	Corispermum hyssopifolium L.	Chenopodiaceae; Corispermum hyssopifolium L.; Gliwice-Port; Gliwice; tory kolejowe za basenami; 10.IX.1967r.; Zebrał: Paweł Szotkowski	PL	Gliwice-Port	tory kolejowe za basenami	P. Szotkowski		1967-09-10
UJ-KRA-P- 41758-N	KRA-P-341225	Corispermum hyssopifolium L.	Corispermum hyssopifolium L.	Chenopodiaceae; Corispermum hyssopifolium L.; Gliwice-Port; Gliwice; tory kolejowe za basenami; 10.IX.1967r.; Zebrał: Paweł Szotkowski	PL	Gliwice-Port	tory kolejowe za basenami	P. Szotkowski		1967-09-10
UJ-KRA-P- 41759-N	KRA-P-323168	Corispermum hyssopifolium L.	Corispermum hyssopifolium L.	Corispermum hyssopifolium L.; Polska centralna; Przedgórze Iłżeckie; murawa na piaskach w dolinie rzeki Kamiennej, ok. 3km na E od Skarżyska-Kamiennej; EE58 23 (sieć ATPOL 2,5 x 2,5 km); 10.07.2003r.; Leg./Det. Marcin Nobis	PL	w dolinie rzeki Kamiennej, ok. 3km na E od Skarżyska-Kamiennej	murawa na piaskach	M. Nobis	M. Nobis	2003-07-20
UJ-KRA-P- 41760-N	KRA-P-323167	Corispermum hyssopifolium L.	Corispermum hyssopifolium L.	Corispermum hyssopifolium L.; Polska centralna; Przedgórze Iłżeckie; murawa na piaskach w dolinie rzeki Kamiennej, ok. 2km na E od Skarżyska-Kamiennej; EE58 22 (sieć ATPOL 2,5 x 2,5 km); 16.06.2003r.; Leg./Det. Marcin Nobis	PL	w dolinie rzeki Kamiennej, ok. 2km na E od Skarżyska-Kamiennej	murawa na piaskach	M. Nobis	M. Nobis	2003-06-16
UJ-KRA-P- 41761-N	KRA-P-323255	Corispermum hyssopifolium L.	Corispermum hyssopifolium L.	Corispermum hyssopifolium L.; piaszczysta murawa; ok. 400 metrów na N od Młynu Piaska nad Kamienną (k. Skarżyska-Kamiennej); EE 4622; 16.08.2000; Leg./Det. M. Nobis	PL	ok. 400 metrów na N od Młynu Piaska nad Kamienną (k. Skarżyska-Kamiennej)	piaszczysta murawa	M. Nobis	M. Nobis	2000-08-16
UJ-KRA-P- 41762-N	KRA-P-323179	Corispermum hyssopifolium L.	Corispermum hyssopifolium L.	Corispermum hyssopifolium L.; Polska centralna; Przedgórze Iłżeckie; murawa na piaskach w dolinie rzeki Kamiennej, ok. 2km na E od Skarżyska-Kamiennej; EE58 22 (sieć ATPOL 2,5 x 2,5 km); 16.06.2003r.; Leg./Det. Marcin Nobis	PL	w dolinie rzeki Kamiennej, ok. 2km na E od Skarżyska-Kamiennej	murawa na piaskach	M. Nobis	M. Nobis	2003-06-16
UJ-KRA-P- 41763-N	KRA-P-323247	Corispermum hyssopifolium L.	Corispermum hyssopifolium L.	Corispermum hyssopifolium L.; Polska centralna; Przedgórze Iłżeckie; murawa na piaskach; piaszczyste przydroże w dolinie rzeki Kamiennej przy osadzie Młyn Piaska (na E od Skarżyska-Kamiennej); EE46 22 (sieć ATPOL 2,5 x 2,5 km); 1.07.2003r.; Leg./Det. Marcin Nobis	PL	w dolinie rzeki Kamiennej przy osadzie Młyn Piaska (na E od Skarżyska-Kamiennej)	murawa na piaskach; piaszczyste przydroże	M. Nobis	M. Nobis	2003-07-01
UJ-KRA-P- 41764-N	KRA-P-279857	Corispermum hyssopifolium L.	Corispermum hyssopifolium L.	186. Corispermum hyssopifolium L.; wrzosowiec izopolistny; Szczakowa; dolina Grzemczy (?); 26.VI.1934; Leg. Aniela Kluzekówna	PL	Szczakowa		A. Kluzekówna		1934-06-26
UJ-KRA-P- 41765-N	KRA-P-276016	Corispermum hyssopifolium L.	Corispermum hyssopifolium L.	Corispermum hyssopifolium L.; Fl. Brem.; Hamburg-Harburg; am Ufer der Süderelbe bei Lauenbruch; 26. August 1966; Leg. E. Mang, Hamburg	DE	Hamburg-Harburg, nad brzegiem Süderelbe w pobliżu Lauenbruch		E. Mang		1966-08-26
UJ-KRA-P- 41766-N	KRA-P-241130	Corispermum hyssopifolium L.	Corispermum hyssopifolium L.	Centrospermae; Chenopodiaceae; Corispermum hyssopifolium L.; wrzosowiec izopolistny; Kucelin pow. Częstochowa; przy torze kolejowym; VIII.1948; ze zbiorów p.prof. Pogan	PL	Kucelin pow. Częstochowa	przy torze kolejowym	E. Pogan		.08.1948
UJ-KRA-P- 41767-N	KRA-P-67984	Corispermum hyssopifolium L.	Corispermum hyssopifolium L.	Corispermum efr. hyssopifolium L.; Bory Tucholskie; Ocypel pow. Starogard Gdański; pole ziemniaków na piasku; 20.8.1968; Leg. A. Medwecka-Kornaś, J. Kornaś; Det. J. Kornaś	PL	Ocypel pow. Starogard Gdański	pole ziemniaków na piasku	A. Medwecka-Kornaś, J. Kornaś	J. Kornaś	1968-08-20
UJ-KRA-P- 41768-N	KRA-P-67985	Corispermum hyssopifolium L.	Corispermum hyssopifolium L.	Corispermum hyssopifolium L.; Bory Tucholskie; Ocypel pow. Starogard Gdański; piaszczysko przy drodze na plażę nad Jez.Wlk. Ocypel; 3.8.1968; Leg. A. Medwecka-Kornaś, J. Kornaś; Det. J. Kornaś	PL	Ocypel pow. Starogard Gdański	piaszczysko przy drodze na plażę nad Jez.Wlk. Ocypel	A. Medwecka-Kornaś, J. Kornaś	J. Kornaś	1968-08-03
UJ-KRA-P- 41769-N	KRA-P-70322	Corispermum hyssopifolium L.	Corispermum hyssopifolium L.	Corispermum hyssopifolium L.; Gliwice Port; tereny kolejowe portu; 10.IX.1967r.; Leg./Det. mgr Paweł Szotkowski	PL	Gliwice Port	tereny kolejowe portu	P. Szotkowski	P. Szotkowski	1967-09-10
UJ-KRA-P- 41770-N	KRA-P-90125	Corispermum hyssopifolium L.	Corispermum hyssopifolium L.	Corispermum hyssopifolium L.; Kucelin ok. Częstochowy; przy torze kolejowym; 6.VIII.1948r.; Leg. H. Błaszczyk	PL	Kucelin ok. Częstochowy	przy torze kolejowym	H. Błaszczyk		1948-08-06
UJ-KRA-P- 41771-N	KRA-P-67986	Corispermum hyssopifolium L.	Corispermum hyssopifolium L.	Corispermum hyssopifolium L.; Bory Tucholskie; Ocypel pow. Starogard Gdański; na piasku przy torze kolejowym, obficie; 23.8.1968; Leg. A. Medwecka-Kornaś, J. Kornaś; Det. J. Kornaś	PL	Ocypel pow. Starogard Gdański	na piasku przy torze kolejowym	A. Medwecka-Kornaś, J. Kornaś	J. Kornaś	1968-08-23
UJ-KRA-P- 41772-N	KRA-P-66563	Corispermum hyssopifolium L.	Corispermum hyssopifolium L.	Corispermum hyssopifolium L. subsp.macropterum Fenzl.; Ozimek pow. Opole; na hałdzie huty "Mała Panew"; 17.IX.1970r.; Leg./Det. S. Michalak	PL	Ozimek pow. Opole	na hałdzie huty "Mała Panew"	S. Michalak	S. Michalak	1970-09-17
UJ-KRA-P- 41773-N	KRA-P-66461	Corispermum hyssopifolium L.	Corispermum hyssopifolium L.	Corispermum hyssopifolium L. subsp.macropterum Fenzl.; Ozimek pow. Opole; na hałdzie huty "Mała Panew"; 20.VIII.1970r.; Leg./Det. S. Michalak	PL	Ozimek pow. Opole	na hałdzie huty "Mała Panew"	S. Michalak	S. Michalak	1970-08-20
UJ-KRA-P- 41774-N	KRA-P-91031	Corispermum hyssopifolium L.	Corispermum hyssopifolium L.	Corispermum hyssopifolium L.; Siemkowice pow. Pajęczański; nad torem; H. Błaszczyk; 14.VII.1960 r.	PL	Siemkowice pow. Pajęczański	nad torem	H. Błaszczyk		1960-07-14
UJ-KRA-P- 41775-N	KRA-P-112254	Corispermum hyssopifolium L.	Corispermum hyssopifolium L.	Corispermum hyssopifolium L.; Władysławowo; na piasku k. toru kolejowego przy brzegu morza; Róża Rajchel; 28.VIII.63	PL	Władysławowo	na piasku k. toru kolejowego przy brzegu morza	R. Rajchel		1963-08-28
UJ-KRA-P- 41776-N	KRA-P-107565	Corispermum hyssopifolium L.	Corispermum hyssopifolium L.	Corispermum hyssopifolium L.; Pustynia Błędowska; wydmy piaszczyste od śluzy Chechła; czerwiec 1970; Leg. K. Szczepanek	PL	Pustynia Błędowska	wydmy piaszczyste od śluzy Chechła	K. Szczepanek		.06.1970
UJ-KRA-P- 41777-N	KRA-P-139289	Corispermum hyssopifolium L.	Corispermum hyssopifolium L.	Nr. 56 Corispermum hyssopifolium L.; Brzeźno m. Gdańsk ul. Dworska; nieużytki; 10.VIII.1974r.; Legit et Determinavit Andrzej Sendek	PL	Brzeźno m. Gdańsk, ul. Dworska	nieużytki	A. Sendek	A. Sendek	1974-08-10
UJ-KRA-P- 41778-N	KRA-P-139288	Corispermum hyssopifolium L.	Corispermum hyssopifolium L.	Nr. 56 Corispermum hyssopifolium L.; Maczki m. Sosnowiec; piaszczysko k. toru kolejowego bocznego; 12.IX.1989 r.; Legit et Determinavit Andrzej Sendek	PL	Maczki m. Sosnowiec	piaszczysko k. toru kolejowego bocznego	A. Sendek	A. Sendek	1989-09-12
UJ-KRA-P- 41779-N	KRA-P-133228+77146:7347	Corispermum hyssopifolium L.	Corispermum hyssopifolium L.	Corispermum hyssopifolium L.; Wyż. Śl.; Sosnowiec woj. Katowickie park Sielecki; 26 V 83; Krzysztof Jędrzejko, Henryk Klama, Jan Żarnowiec	PL	Sosnowiec, park Sielecki		K. Jędrzejko, H. Klama, J. Żarnowiec		1983-05-26
UJ-KRA-P- 41780-N	KRA-P-377387	Corispermum intermedium Schweigg.	Corispermum intermedium Schweigg.	Corispermum intermedium Schweig.; okol. Gdańska - Nowy Port; nieużytki koło "Siarkopolu"; 16.09.1978; Leg./Det. H. Trzcińska-Tacik	PL	okol. Gdańska - Nowy Port	nieużytki koło "Siarkopolu"	H. Trzcińska-Tacik	H. Trzcińska-Tacik	1978-09-16
UJ-KRA-P- 41781-N	KRA-P-377388	Corispermum intermedium Schweigg.	Corispermum intermedium Schweigg.	Corispermum intermedium Schweig.; okol. Gdańska - Nowy Port; nieużytki koło "Siarkopolu"; 16.09.1978; Leg./Det. H. Trzcińska-Tacik	PL	okol. Gdańska - Nowy Port	nieużytki koło "Siarkopolu"	H. Trzcińska-Tacik	H. Trzcińska-Tacik	1978-09-16
UJ-KRA-P- 41782-N	KRA-P-377390	Corispermum intermedium Schweigg.	Corispermum intermedium Schweigg.	Corispermum intermedium Schweig.; okol. Gdańska - Nowy Port; nieużytki koło "Siarkopolu"; 16.09.1978; Leg./Det. H. Trzcińska-Tacik	PL	okol. Gdańska - Nowy Port	nieużytki koło "Siarkopolu"	H. Trzcińska-Tacik	H. Trzcińska-Tacik	1978-09-16
UJ-KRA-P- 41783-N	KRA-P-377389	Corispermum intermedium Schweigg.	Corispermum intermedium Schweigg.	Corispermum intermedium Schweig.; okol. Gdańska - Nowy Port; nieużytki koło "Siarkopolu"; 16.09.1978; Leg./Det. H. Trzcińska-Tacik	PL	okol. Gdańska - Nowy Port	nieużytki koło "Siarkopolu"	H. Trzcińska-Tacik	H. Trzcińska-Tacik	1978-09-16
UJ-KRA-P- 41784-N	KRA-P-369764	Corispermum intermedium Schweigg.	Corispermum intermedium Schweigg.	Corispermum intermedium Schweigs.; Szczakowa; piaskownia, pierwsze stadium zarastania; 4.X.1985r.; Leg./Det. H. Trzcińska-Tacik	PL	Szczakowa	piaskownia, pierwsze stadium zarastania	H. Trzcińska-Tacik	H. Trzcińska-Tacik	1985-10-04
UJ-KRA-P- 41785-N	KRA-P-341239	Corispermum intermedium Schweigg.	Corispermum intermedium Schweigg.	Corispermum intermedium Schweigg.; Koźle Port, pow. Koźle; tereny kolejowe portu; 27.IX.1970 r.; Leg./Det. mgr Paweł Szotkowski	PL	Koźle Port, pow. Koźle	tereny kolejowe portu	P. Szotkowski	P. Szotkowski	1970-09-27
UJ-KRA-P- 41786-N	KRA-P-341238	Corispermum intermedium Schweigg.	Corispermum intermedium Schweigg.	Chenopodiaceae; Corispermum intermedium Schweigg.; Koźle Port, pow. Koźle; tereny kolejowe portu; 27.IX.1970 r.; Zebrał: mgr Paweł Szotkowski	PL	Koźle Port, pow. Koźle	tereny kolejowe portu	P. Szotkowski		1970-09-27
UJ-KRA-P- 41787-N	KRA-P-221338	Corispermum intermedium Schweigg.	Corispermum intermedium Schweigg.	Corispermum intermedium Schweigg.; Pomorze Zachodnie; wyspa Uznam, Swinoujście; na plaży na zachodnim brzegu Swiny przy ujściu do Bałtyku - od strony morza - na tym stanowisku zbierany przez Piotrowską\1966 r.;\ 30.08.2001 r.; Leg. B. Paszek, H. Trzcińska-Tacik	PL	wyspa Uznam, Świnoujście	na plaży na zachodnim brzegu Świny przy ujściu do Bałtyku	B. Paszek, H. Trzcińska-Tacik		2001-08-30
UJ-KRA-P- 41788-N	KRA-P-71700	Corispermum intermedium Schweigg.	Corispermum intermedium Schweigg.	Corispermum intermedium Schweigg.; Gliwiwce - Port pow. Gliwice; tereny kolejowe portu; 11.IX.1971 r.; Leg./Det. mgr Paweł Szotkowski	PL	Gliwice-Port, pow. Gliwice	tereny kolejowe portu	P. Szotkowski	P. Szotkowski	1971-09-11
UJ-KRA-P- 41789-N	KRA-P-70321	Corispermum intermedium Schweigg.	Corispermum intermedium Schweigg.	Corispermum intermedium Schweigg.; Koźle Port, pow. Koźle; składy rud żelaza w porcie; 1.IX.1970 r.; Leg./Det. mgr Paweł Szotkowski	PL	Koźle Port, pow. Koźle	składy rud żelaza w porcie	P. Szotkowski	P. Szotkowski	1970-09-01
UJ-KRA-P- 41790-N	KRA-P-129098	Corispermum intermedium Schweigg.	Corispermum intermedium Schweigg.	Corispermum intermedium Schweigg.; Połąga; brzeg morski; 20\VIII 1883; G. Łapczyński	LT	Połąga	brzeg morski	G. Łapczyński		20.08.1883
UJ-KRA-P- 41791-N	KRA-P-139290	Corispermum intermedium Schweigg.	Corispermum intermedium Schweigg.	Nr 56; Corispermum intermedium Schweigg.; Władysławowo; wydma m. torami kolejowymi; 24.VIII.1967r.; Legit et Determinavit Andrzej Sendek	PL	Władysławowo	wydma m. torami kolejowymi	A. Sendek	A. Sendek	1967-08-24
UJ-KRA-P- 41792-N	KRA-P-129115	Corispermum intermedium Schweigg.	Corispermum intermedium Schweigg.	Corispermum intermedium; Leg. Danüs				Danüs
UJ-KRA-P- 41793-N	KRA-P-469453	Corispermum pallasii subsp. membranaceum (Bisch. ex Shnittsplam) Tzvelev	Corispermum leptopterum (Asch.) Iljin	Corispermum leptopterum (Asch.) Iljin; Góry Świętokrzyskie, Wzgórza Chęcińskie; na NE od wsi Miedzianka; piaszczyste podnóże Góry Miedzianka; ATPOL (raster2,5 km) EE 7232; 14.08.2011; Leg./Det. Grzegorz Łazarski	PL	na NE od wsi Miedzianka	piaszczyste podnóże Góry Miedzianka	G. Łazarski	G. Łazarski	2011-08-14
UJ-KRA-P- 41794-N	KRA-P-473524	Corispermum pallasii subsp. membranaceum (Bisch. ex Shnittsplam) Tzvelev	Corispermum leptopterum (Asch.) Iljin	Corispermum leptopterum (Asch.) Iljin; Stan: Końskie; EE 3223; Siedlisko: hałdy poprodukcyjne; Data: zbioru: 3.08.06; Leg./Det. Anna Trojecka	PL	Końskie	hałdy poprodukcyjne	A. Trojecka	A. Trojecka	2006-08-03
UJ-KRA-P- 41795-N	KRA-P-438554	Corispermum pallasii subsp. membranaceum (Bisch. ex Shnittsplam) Tzvelev	Corispermum leptopterum (Asch.) Iljin	Corispermum leptopterum (Asch.) Iljin; Góry Świętokrzyskie, Wzgórza Chęcińskie; ok. 1,5 km na SE od wsi Bolmin; kw. ATPOL (bok 2,5 km) EE 8212; murawa na piasku (przy zalewie "Bolmin"); 22.07.2008; Leg./Det. Grzegorz Łazarski	PL	ok. 1,5 km na SE od wsi Bolmin	murawa na piasku (przy zalewie "Bolmin")	G. Łazarski	G. Łazarski	2008-07-22
UJ-KRA-P- 41796-N	KRA-P-438520	Corispermum pallasii subsp. membranaceum (Bisch. ex Shnittsplam) Tzvelev	Corispermum leptopterum (Asch.) Iljin	Corispermum leptopterum (Asch.) Iljin; Góry Świętokrzyskie, Wzgórza Chęcińskie; piaszczysty brzeg sztucznego zbiornika wodnego (zalew "Bolmin"); przy wsi Bolmin; kw. ATPOL (bok 2,5 km) EE 8212; 11.08.2009; Leg./Det. Grzegorz Łazarski	PL	przy wsi Bolmin	piaszczysty brzeg sztucznego zbiornika wodnego (zalew "Bolmin")	G. Łazarski	G. Łazarski	2009-08-11
UJ-KRA-P- 41797-N	KRA-P-439087	Corispermum pallasii subsp. membranaceum (Bisch. ex Shnittsplam) Tzvelev	Corispermum leptopterum (Asch.) Iljin	Corispermum leptopterum (Asch.) Iljin; Staszów - Golejów; Niecka Połaniecka; ATPOL: EF 0832; murawa na piasku, na skraju lasku sosnowego przy obwodnicy; Leg./Det. Agnieszka Pierścińska	PL	Staszów - Golejów	murawa na piasku, na skraju lasku sosnowego przy obwodnicy	A. Pierścińska	A. Pierścińska
UJ-KRA-P- 41798-N	KRA-P-474580	Corispermum pallasii subsp. membranaceum (Bisch. ex Shnittsplam) Tzvelev	Corispermum leptopterum (Asch.) Iljin	Corispermum leptopterum (Asch.) Iljin; Augustów; piaszczysta skarpa przy torze kolejowym, w pobliżu Jeziora Białego; ATPOL FB 3921 (2,5 km x 2,5 km); kilkanaście okazów; 28.08.2012; Leg./Det. Artur Pliszko	PL	Augustów	piaszczysta skarpa przy torze kolejowym, w pobliżu Jeziora Białego	A. Pliszko	A. Pliszko	2012-08-28
UJ-KRA-P- 41799-N	KRA-P-486740	Corispermum pallasii subsp. membranaceum (Bisch. ex Shnittsplam) Tzvelev	Corispermum leptopterum (Asch.) Iljin	Corispermum leptopterum (Asch.) Iljin; Plewki; Pojezierze Zachodniosuwalskie; N 54° 07.919' E 22° 35.420'; 188 m n.p.m.; przydroże; Data: 31.07.2018; Leg./Det. Artur Pliszko	PL	Plewki	przydroże	A. Pliszko	A. Pliszko	2018-07-31
UJ-KRA-P- 41800-N	KRA-P-510392	Corispermum pallasii subsp. membranaceum (Bisch. ex Shnittsplam) Tzvelev	Corispermum leptopterum (Asch.) Iljin	Corispermum leptopterum; Krępa Nowa; EC 3600; Wysoczyzna Ciechanowska; piaszczyste zbocze; 18.10.2008; Leg. P. Marciniuk	PL	Krępa Nowa	piaszczyste zbocze	P. Marciniuk		2008-10-18
UJ-KRA-P- 41801-N	KRA-P-508329	Corispermum pallasii subsp. membranaceum (Bisch. ex Shnittsplam) Tzvelev	Corispermum leptopterum (Asch.) Iljin	Corispermum leptopterum (Aschers.) Iljin; Siedlce; Wysoczyzna Siedlecka; przydroże przy ul. Północnej; 14.08.2011; Leg. J. Marciniuk, P. Marciniuk	PL	Siedlce	przydroże przy ul. Północnej	J. Marciniuk, P. Marciniuk		2011-08-14
UJ-KRA-P- 41802-N	KRA-P-469440	Corispermum pallasii subsp. membranaceum (Bisch. ex Shnittsplam) Tzvelev	Corispermum leptopterum (Asch.) Iljin	Corispermum leptopterum (Asch.) Iljin; Góry Świętokrzyskie; na NE od dzielnicy Kielce - Białogon; ATPOL (raster 2,5 km) EE 7323; piaski u podnóża Bruszni; 10.08.2013; Leg./Det. Grzegorz Łazarski	PL	na NE od dzielnicy Kielce - Białogon	piaski u podnóża Bruszni	G. Łazarski	G. Łazarski	2013-08-10
UJ-KRA-P- 41803-N	KRA-P-469448	Corispermum pallasii subsp. membranaceum (Bisch. ex Shnittsplam) Tzvelev	Corispermum leptopterum (Asch.) Iljin	Corispermum leptopterum (Asch.) Iljin; Góry Świętokrzyskie - Pasmo Zgórskie; Miejscowość: Janów; ATPOL (2,5 x 2,5 km) EE 7322; piaszczyste przydroże; 31.07.2012; Leg./Det. Grzegorz Łazarski	PL	Miejscowość: Janów	piaszczyste przydroże	G. Łazarski	G. Łazarski	2012-07-31
UJ-KRA-P- 41804-N	KRA-P-469449	Corispermum pallasii subsp. membranaceum (Bisch. ex Shnittsplam) Tzvelev	Corispermum leptopterum (Asch.) Iljin	Corispermum leptopterum (Asch.) Iljin; Góry Świętokrzyskie; na W od wsi Kowala Duża; ATPOL (2,5 x 2,5 km) EE 8313; zaburzone Siedlisko: na wale kolejowym (na ilastym podłożu); 8.08.2012; Leg./Det. Grzegorz Łazarski	PL	na W od wsi Kowala Duża	zaburzone Siedlisko: na wale kolejowym (ilaste podłoże)	G. Łazarski	G. Łazarski	2012-08-08
UJ-KRA-P- 41805-N	KRA-P-469450	Corispermum pallasii subsp. membranaceum (Bisch. ex Shnittsplam) Tzvelev	Corispermum leptopterum (Asch.) Iljin	Corispermum leptopterum (Asch.) Iljin; Góry Świętokrzyskie; na W od wsi Kowala Duża; ATPOL (2,5 x 2,5 km) EE 8313; zaburzone Siedlisko: na wale kolejowym (na ilastym podłożu); 8.08.2012; Leg./Det. Grzegorz Łazarski	PL	na W od wsi Kowala Duża	zaburzone Siedlisko: na wale kolejowym (ilaste podłoże)	G. Łazarski	G. Łazarski	2012-08-08
UJ-KRA-P- 41806-N	KRA-P-469451	Corispermum pallasii subsp. membranaceum (Bisch. ex Shnittsplam) Tzvelev	Corispermum leptopterum (Asch.) Iljin	Corispermum leptopterum (Asch.) Iljin; Góry Świętokrzyskie; na W od wsi Kowala Duża; ATPOL (2,5 x 2,5 km) EE 8313; zaburzone Siedlisko: na wale kolejowym (na ilastym podłożu); 8.08.2012; Leg./Det. Grzegorz Łazarski	PL	na W od wsi Kowala Duża	zaburzone Siedlisko: na wale kolejowym (ilaste podłoże)	G. Łazarski	G. Łazarski	2012-08-08
UJ-KRA-P- 41807-N	KRA-P-469452	Corispermum pallasii subsp. membranaceum (Bisch. ex Shnittsplam) Tzvelev	Corispermum leptopterum (Asch.) Iljin	Corispermum leptopterum (Asch.) Iljin; Góry Świętokrzyskie; Szczukowice; ATPOL (2,5 x 2,5 km) EE 7312; piaszczyste przydroże; 3.08.2012; Leg./Det. Grzegorz Łazarski	PL	Szczukowice	piaszczyste przydroże	G. Łazarski	G. Łazarski	2012-08-03
UJ-KRA-P- 41808-N	KRA-P-417133	Corispermum pallasii subsp. membranaceum (Bisch. ex Shnittsplam) Tzvelev	Corispermum leptopterum (Asch.) Iljin	Corispermum leptopterum (Asch.) Iljin; Stan. Wieś Krupin, gmina Wieliczki; Pojezierze Zachodniosuwalskie; ATPOL FB 1621; Sied. Nieczynna żwirownia przydrożna; Data: 04.09.2010; Leg./Det. Artur Pliszko	PL	Wieś Krupin, gmina Wieliczki	Nieczynna żwirownia przydrożna	A. Pliszko	A. Pliszko	2010-09-04
UJ-KRA-P- 41809-N	KRA-P-417132	Corispermum pallasii subsp. membranaceum (Bisch. ex Shnittsplam) Tzvelev	Corispermum leptopterum (Asch.) Iljin	Corispermum leptopterum (Asch.) Iljin; Stan. Wieś Krupin, gmina Wieliczki; Pojezierze Zachodniosuwalskie; ATPOL FB 1621; Sied. Nieczynna żwirownia przydrożna; Data: 04.09.2010; Leg./Det. Artur Pliszko	PL	Wieś Krupin, gmina Wieliczki	Nieczynna żwirownia przydrożna	A. Pliszko	A. Pliszko	2010-09-04
UJ-KRA-P- 41810-N	KRA-P-416212	Corispermum pallasii subsp. membranaceum (Bisch. ex Shnittsplam) Tzvelev	Corispermum leptopterum (Asch.) Iljin	Corispermum leptopterum (Asch.) Iljin; Krzewent; 52° 32'N 19° 15'E; piaszczysty brzeg drogi; 7.08.2011; Leg. M. Wayda; Det. K. Surdak	PL	Krzewent	piaszczysty brzeg drogi	M. Wayda	K. Surdak	2011-08-07
UJ-KRA-P- 41811-N	KRA-P-416211	Corispermum pallasii subsp. membranaceum (Bisch. ex Shnittsplam) Tzvelev	Corispermum leptopterum (Asch.) Iljin	Corispermum leptopterum (Asch.) Iljin; Krzewent; 52° 32'N 19° 15'E; piaszczysty brzeg drogi; 7.08.2011; Leg. M. Wayda; Det. K. Surdak	PL	Krzewent	piaszczysty brzeg drogi	M. Wayda	K. Surdak	2011-08-07
UJ-KRA-P- 41812-N	KRA-P-416472	Corispermum pallasii subsp. membranaceum (Bisch. ex Shnittsplam) Tzvelev	Corispermum leptopterum (Asch.) Iljin	Corispermum leptopterum (Asch.) Iljin; Stan. Wieś Garbas Pierwszy, gmina Filipów; Pojezierze Zachodniosuwalskie; ATPOL FB 0612; Sied. żwirownia we wcięciu pagórka morenowego przy polnej drodze; Data: 18.09.2008; Leg./Det. Artur Pliszko	PL	Wieś Garbas Pierwszy, gmina Filipów	żwirownia we wcięciu pagórka morenowego przy polnej drodze	A. Pliszko	A. Pliszko	2008-09-18
UJ-KRA-P- 41813-N	KRA-P-416474	Corispermum pallasii subsp. membranaceum (Bisch. ex Shnittsplam) Tzvelev	Corispermum leptopterum (Asch.) Iljin	Corispermum leptopterum (Asch.) Iljin; Stan. Wieś Garbas Pierwszy, gmina Filipów; Pojezierze Zachodniosuwalskie; ATPOL FB 0612; Sied. żwirownia we wcięciu pagórka morenowego przy polnej drodze; Data: 03.08.2008; Leg./Det. Artur Pliszko	PL	Wieś Garbas Pierwszy, gmina Filipów	żwirownia we wcięciu pagórka morenowego przy polnej drodze	A. Pliszko	A. Pliszko	2008-08-03
UJ-KRA-P- 41814-N	KRA-P-416473	Corispermum pallasii subsp. membranaceum (Bisch. ex Shnittsplam) Tzvelev	Corispermum leptopterum (Asch.) Iljin	Corispermum leptopterum (Asch.) Iljin; Stan. Wieś Garbas Pierwszy, gmina Filipów; Pojezierze Zachodniosuwalskie; ATPOL FB 0612; Sied. żwirownia we wcięciu pagórka morenowego przy polnej drodze; Data: 03.08.2008; Leg./Det. Artur Pliszko	PL	Wieś Garbas Pierwszy, gmina Filipów	żwirownia we wcięciu pagórka morenowego przy polnej drodze	A. Pliszko	A. Pliszko	2008-08-03
UJ-KRA-P- 41815-N	KRA-P-416460	Corispermum pallasii subsp. membranaceum (Bisch. ex Shnittsplam) Tzvelev	Corispermum leptopterum (Asch.) Iljin	Corispermum leptopterum (Asch.) Iljin; Stan. Wieś Nowa Przerośl, gmina Przerośl; Pojezierze Zachodniosuwalskie; ATPOL FA 9602; Sied. żwirownia; Data: 05.09.2009; Leg./Det. Artur Pliszko	PL	Wieś Nowa Przerośl, gmina Przerośl	żwirownia	A. Pliszko	A. Pliszko	2009-09-05
UJ-KRA-P- 41816-N	KRA-P-423166	Corispermum pallasii subsp. membranaceum (Bisch. ex Shnittsplam) Tzvelev	Corispermum leptopterum (Asch.) Iljin	Corispermum leptopterum (Asch.) Iljin; Trzebinia - Siersza; około 3 km na N od miejscowości; piaskownia, niedawno odsłonięte miejsca; 19.10.2008 r.; Leg. Marcin Woch, H. Trzcińska-Tacik	PL	Trzebinia - Siersza; około 3 km na N od miejscowości	piaskownia, niedawno odsłonięte miejsca	M. Woch, H. Trzcińska-Tacik		2008-10-19
UJ-KRA-P- 41817-N	KRA-P-423165	Corispermum pallasii subsp. membranaceum (Bisch. ex Shnittsplam) Tzvelev	Corispermum leptopterum (Asch.) Iljin	Corispermum leptopterum (Asch.) Iljin; Trzebinia - Siersza; około 3 km na N od miejscowości; piaskownia, niedawno odsłonięte miejsca; 19.10.2008 r.; Leg. Marcin Woch, H. Trzcińska-Tacik	PL	Trzebinia - Siersza; około 3 km na N od miejscowości	piaskownia, niedawno odsłonięte miejsca	M. Woch, H. Trzcińska-Tacik		2008-10-19
UJ-KRA-P- 41818-N	KRA-P-356443	Corispermum pallasii subsp. membranaceum (Bisch. ex Shnittsplam) Tzvelev	Corispermum leptopterum (Asch.) Iljin	Corispermum leptopterum Iljin; skraj hałdy; FE 6010; 12.08.2002; Leg./Det. R. Piwowarczyk	PL		skraj hałdy	R. Piwowarczyk	R. Piwowarczyk	2002-08-12
UJ-KRA-P- 41819-N	KRA-P-356444	Corispermum pallasii subsp. membranaceum (Bisch. ex Shnittsplam) Tzvelev	Corispermum leptopterum (Asch.) Iljin	Corispermum leptopterum; skraj hałdy; FE 6010; 12.08.2002; Leg./Det. R. Piwowarczyk	PL		skraj hałdy	R. Piwowarczyk	R. Piwowarczyk	2002-08-12
UJ-KRA-P- 41820-N	KRA-P-356445	Corispermum pallasii subsp. membranaceum (Bisch. ex Shnittsplam) Tzvelev	Corispermum leptopterum (Asch.) Iljin	Corispermum leptopterum Iljin; skraj hałdy; FE 6010; 12.08.2002; Leg./Det. R. Piwowarczyk	PL		skraj hałdy	R. Piwowarczyk	R. Piwowarczyk	2002-08-12
UJ-KRA-P- 41821-N	KRA-P-356285	Corispermum pallasii subsp. membranaceum (Bisch. ex Shnittsplam) Tzvelev	Corispermum leptopterum (Asch.) Iljin	Corispermum leptopterum (Asch.) Iljin; kamieiołom; FE 7003; 04.07.03; Leg./Det. R. Piwowarczyk	PL		kamieiołom	R. Piwowarczyk	R. Piwowarczyk	2003-07-04
UJ-KRA-P- 41822-N	KRA-P-348871	Corispermum pallasii subsp. membranaceum (Bisch. ex Shnittsplam) Tzvelev	Corispermum leptopterum (Asch.) Iljin	Corispermum leptopterum (Asch.) Iljin; Garb Gielniowski; EE 45 33; Bzin w okolicy Skarżyska-Kamiennej; sucha murawa na piaskach; 08.VIII.2005 r.; Leg./Det. Monika Podgórska	PL	Bzin w okolicy Skarżyska-Kamiennej	sucha murawa na piaskach	M. Podgórska	M. Podgórska	2005-08-08
UJ-KRA-P- 41823-N	KRA-P-348872	Corispermum pallasii subsp. membranaceum (Bisch. ex Shnittsplam) Tzvelev	Corispermum leptopterum (Asch.) Iljin	Corispermum leptopterum (Asch.) Iljin; Garb Gielniowski; EE 45 33; Bzin w okolicy Skarżyska-Kamiennej; piaszczysta wydma; 08.VIII.2005 r.; Leg./Det. Monika Podgórska	PL	Bzin w okolicy Skarżyska-Kamiennej	piaszczysta wydma	M. Podgórska	M. Podgórska	2005-08-08
UJ-KRA-P- 41824-N	KRA-P-348873	Corispermum pallasii subsp. membranaceum (Bisch. ex Shnittsplam) Tzvelev	Corispermum leptopterum (Asch.) Iljin	Corispermum leptopterum (Asch.) Iljin; Garb Gielniowski; EE 45 33; Bzin w okolicy Skarżyska-Kamiennej; piaszczysta wydma; 08.VIII.2005 r.; Leg./Det. Monika Podgórska	PL	Bzin w okolicy Skarżyska-Kamiennej	piaszczysta wydma	M. Podgórska	M. Podgórska	2005-08-08
UJ-KRA-P- 41825-N	KRA-P-348983	Corispermum pallasii subsp. membranaceum (Bisch. ex Shnittsplam) Tzvelev	Corispermum leptopterum (Asch.) Iljin	Corispermum leptopterum (Asch.) Iljin; Garb Gielniowski; EE 33 10; Kamaszyce w okolicy Końskich; sucha murawa na piaskach; 11.VIII.2005 r.; Leg./Det. Monika Podgórska	PL	Kamaszyce w okolicy Końskich	sucha murawa na piaskach	M. Podgórska	M. Podgórska	2005-08-11
UJ-KRA-P- 41826-N	KRA-P-348984	Corispermum pallasii subsp. membranaceum (Bisch. ex Shnittsplam) Tzvelev	Corispermum leptopterum (Asch.) Iljin	Corispermum leptopterum (Asch.) Iljin; Garb Gielniowski; EE 45 32; Bugaj w okolicy Skarżyska-Kamiennej; piaszczysta wydma; 08.VIII.2005 r.; Leg./Det. Monika Podgórska	PL	Bugaj w okolicy Skarżyska-Kamiennej	piaszczysta wydma	M. Podgórska	M. Podgórska	2005-08-08
UJ-KRA-P- 41827-N	KRA-P-348985	Corispermum pallasii subsp. membranaceum (Bisch. ex Shnittsplam) Tzvelev	Corispermum leptopterum (Asch.) Iljin	Corispermum leptopterum (Asch.) Iljin; Garb Gielniowski; EE 45 33; Bzin w okolicy Skarżyska-Kamiennej; piaszczysta wydma; 08.VIII.2005 r.; Leg./Det. Monika Podgórska	PL	Bzin w okolicy Skarżyska-Kamiennej	piaszczysta wydma	M. Podgórska	M. Podgórska	2005-08-08
UJ-KRA-P- 41828-N	KRA-P-348986	Corispermum pallasii subsp. membranaceum (Bisch. ex Shnittsplam) Tzvelev	Corispermum leptopterum (Asch.) Iljin	Corispermum leptopterum (Asch.) Iljin; Garb Gielniowski; EE 2423; Radestów w okolicy Przysuchy; piaszczyste przydroże; 31.VIII.2005 r.; Leg./Det. Monika Podgórska	PL	Radestów w okolicy Przysuchy	piaszczyste przydroże	M. Podgórska	M. Podgórska	2005-08-31
UJ-KRA-P- 41829-N	KRA-P-349539	Corispermum pallasii subsp. membranaceum (Bisch. ex Shnittsplam) Tzvelev	Corispermum leptopterum (Asch.) Iljin	Corispermum leptopterum (Asch.) Iljin; Garb Gielniowski; EE 2310; Kamienna Wola - między Końskimi a Gielniowem; sucha murawa na piaskach; 26.VII.2006 r.; Leg./Det. Monika Podgórska	PL	Kamienna Wola - między Końskimi a Gielniowem	sucha murawa na piaskach	M. Podgórska	M. Podgórska	2006-07-26
UJ-KRA-P- 41830-N	KRA-P-349540	Corispermum pallasii subsp. membranaceum (Bisch. ex Shnittsplam) Tzvelev	Corispermum leptopterum (Asch.) Iljin	Corispermum leptopterum (Asch.) Iljin; Garb Gielniowski; EE 2412; Ruszkowice w okolicy Przysuchy; sucha murawa na piaskach; 05.VIII.2006 r.; Leg./Det. Monika Podgórska	PL	Ruszkowice w okolicy Przysuchy	sucha murawa na piaskach	M. Podgórska	M. Podgórska	2006-08-05
UJ-KRA-P- 41831-N	KRA-P-349541	Corispermum pallasii subsp. membranaceum (Bisch. ex Shnittsplam) Tzvelev	Corispermum leptopterum (Asch.) Iljin	Corispermum leptopterum (Asch.) Iljin; Garb Gielniowski; EE 1322; Jastrząb w okolicy Przysuchy; sucha murawa na piaskach; 27.VI.2007 r.; Leg./Det. Monika Podgórska	PL	Jastrząb w okolicy Przysuchy	sucha murawa na piaskach	M. Podgórska	M. Podgórska	2007-06-27
UJ-KRA-P- 41832-N	KRA-P-349542	Corispermum pallasii subsp. membranaceum (Bisch. ex Shnittsplam) Tzvelev	Corispermum leptopterum (Asch.) Iljin	Corispermum leptopterum (Asch.) Iljin; Garb Gielniowski; EE 1322; Jastrząb w okolicy Przysuchy; sucha murawa na piaskach; 27.VI.2007 r.; Leg./Det. Monika Podgórska	PL	Jastrząb w okolicy Przysuchy	sucha murawa na piaskach	M. Podgórska	M. Podgórska	2007-06-27
UJ-KRA-P- 41833-N	KRA-P-349543	Corispermum pallasii subsp. membranaceum (Bisch. ex Shnittsplam) Tzvelev	Corispermum leptopterum (Asch.) Iljin	Corispermum leptopterum (Asch.) Iljin; Garb Gielniowski; EE 4413; Sobótka w okolicy Skarżyska-Kamiennej; piaszczyste przydroże; 17.VIII.2007 r.; Leg./Det. Monika Podgórska	PL	Sobótka w okolicy Skarżyska-Kamiennej	piaszczyste przydroże	M. Podgórska	M. Podgórska	2007-08-17
UJ-KRA-P- 41834-N	KRA-P-349538	Corispermum pallasii subsp. membranaceum (Bisch. ex Shnittsplam) Tzvelev	Corispermum leptopterum (Asch.) Iljin	Corispermum leptopterum (Asch.) Iljin; Garb Gielniowski; EE 2310; Kamienna Wola - między Końskimi a Gielniowem; sucha murawa na piaskach; 26.VII.2006 r.; Leg./Det. Monika Podgórska	PL	Kamienna Wola - między Końskimi a Gielniowem	sucha murawa na piaskach	M. Podgórska	M. Podgórska	2006-07-26
UJ-KRA-P- 41835-N	KRA-P-349537	Corispermum pallasii subsp. membranaceum (Bisch. ex Shnittsplam) Tzvelev	Corispermum leptopterum (Asch.) Iljin	Corispermum leptopterum (Asch.) Iljin; Garb Gielniowski; EE 2412; Ruszkowice w okolicy Przysuchy; sucha murawa na piaskach; 05.VIII.2006 r.; Leg./Det. Monika Podgórska	PL	Ruszkowice w okolicy Przysuchy	sucha murawa na piaskach	M. Podgórska	M. Podgórska	2006-08-05
UJ-KRA-P- 41836-N	KRA-P-299317	Corispermum pallasii subsp. membranaceum (Bisch. ex Shnittsplam) Tzvelev	Corispermum leptopterum (Asch.) Iljin	Corispermum leptopterum (Asch.) Iljin; Kotlina Sandomierska; Puszcza Sandomierska; piaskownia; 701 x 462 Grębów; Leg./Det. J. Zalewska; 8.08.97 r.	PL	Puszcza Sandomierska, Grębów	piaskownia	J. Zalewska	J. Zalewska	1997-08-08
UJ-KRA-P- 41837-N	KRA-P-305177	Corispermum pallasii subsp. membranaceum (Bisch. ex Shnittsplam) Tzvelev	Corispermum leptopterum (Asch.) Iljin	Corispermum leptopterum (Asch.) Iljin; Wieliczka (250 m); ATPOL square: DF 69; Latitude 49°58'N Longitude 19°58'E. sandy wasteland; 05.09.2005; Leg. J. Żelazny; Det. M. Wayda	PL	Wieliczka (250 m)	piaszczyste pustkowie	J. Żelazny	M. Wayda	2005-09-05
UJ-KRA-P- 41838-N	KRA-P-266190	Corispermum pallasii subsp. membranaceum (Bisch. ex Shnittsplam) Tzvelev	Corispermum leptopterum (Asch.) Iljin	Corispermum leptopterum (Asch.) Iljin; Colispermum hyssopifolium; Puławy - Chemia; nasyp kolejowy; 6\IX 1974; Legit., Det. D. Fijałkowski	PL	Puławy - Chemia	nasyp kolejowy	D. Fijałkowski	D. Fijałkowski	1974-09-06
UJ-KRA-P- 41839-N	KRA-P-266189	Corispermum pallasii subsp. membranaceum (Bisch. ex Shnittsplam) Tzvelev	Corispermum leptopterum (Asch.) Iljin	Corispermum leptopterum (Asch.) Iljin; Colispermum hyssopifolium; Puławy - Chemia; nasyp kolejowy; 6\IX 1975; Legit., Det. D. Fijałkowski	PL	Puławy - Chemia	nasyp kolejowy	D. Fijałkowski	D. Fijałkowski	1975-09-06
UJ-KRA-P- 41840-N	KRA-P-266197	Corispermum pallasii subsp. membranaceum (Bisch. ex Shnittsplam) Tzvelev	Corispermum leptopterum (Asch.) Iljin	Corispermum leptopterum (Asch.) Iljin; Puławy - Chemia; nasyp kolejowy; 6\IX 1974; Legit. D. Fijałkowski	PL	Puławy - Chemia	nasyp kolejowy	D. Fijałkowski		1974-09-06
UJ-KRA-P- 41841-N	KRA-P-266188	Corispermum hyssopifolium L.	Corispermum hyssopifolium L.	Corispermum hyssopifolium; Zamość; Lubelszczyzna; stacja kolejowa; 14\VIII 1963; Legit D. Fijałkowski	PL	Zamość	stacja kolejowa	D. Fijałkowski		1963-08-14
UJ-KRA-P- 41842-N	KRA-P-275977	Corispermum pallasii subsp. membranaceum (Bisch. ex Shnittsplam) Tzvelev	Corispermum leptopterum (Asch.) Iljin	Corispermum leptopterum (Asch.) Iljin; Fl. Brem.: Bremen-Europahafen; auf Sandaufschuttungen am Ende der Konsul-Smidt-Straße; 18.September 1977; Leg.: H.Kuhbier, Bremen	DE	Bremen-Europahafen, na końcu Konsul-Smidt-Straße	na nasypach piaskowych	H. Kuhbier		1977-09-18
UJ-KRA-P- 41843-N	KRA-P-275874	Corispermum pallasii subsp. membranaceum (Bisch. ex Shnittsplam) Tzvelev	Corispermum leptopterum (Asch.) Iljin	Corispermum leptopterum (Asch.) Iljin; Fl.Brem.: Bremen-Europahafen; auf Sandaufschuttungen am Ende der Konsul-Smidt-Straße; 18.September 1977; Leg.: H.Kuhbier, Bremen	DE	Bremen-Europahafen, na końcu Konsul-Smidt-Straße	na nasypach piaskowych	H. Kuhbier		1977-09-18
UJ-KRA-P- 41844-N	KRA-P-258725	Corispermum pallasii subsp. membranaceum (Bisch. ex Shnittsplam) Tzvelev	Corispermum leptopterum (Asch.) Iljin	Corispermum leptopterum (Asch.) Iljin; okolice Szczecina; 1952r.; Leg. Kobierski; Det. K. Stawowczyk	PL	okolice Szczecina		Kobierski	K. Stawowczyk	.1952
UJ-KRA-P- 41845-N	KRA-P-233902	Corispermum pallasii subsp. membranaceum (Bisch. ex Shnittsplam) Tzvelev	Corispermum leptopterum (Asch.) Iljin	Centrospermae; Chenopodiaceae; Corispermum leptopterum L.; stan. Nr. 81 woj. Podkarpackie, gm. Tryńcza; 28.08.1998; Zebrała i oznaczyła: Aneta Duży	PL	gm. Trynicza		A. Duży	A. Duży	1998-08-28
UJ-KRA-P- 41846-N	KRA-P-258712	Corispermum pallasii subsp. membranaceum (Bisch. ex Shnittsplam) Tzvelev	Corispermum leptopterum (Asch.) Iljin	Corispermum leptopterum; Szczecin; 1952r.; Leg. Kobierski; Det. M. Wayda	PL	Szczecin		Kobierski	M. Wayda	.1952
UJ-KRA-P- 41847-N	KRA-P-209604	Corispermum pallasii subsp. membranaceum (Bisch. ex Shnittsplam) Tzvelev	Corispermum leptopterum (Asch.) Iljin	Corispermum leptopterum (Asch.) Iljin; Bełchatów; składowisko popiołu z elektrowni; 15.09.2002r.; Leg. E. Dubiel; Det. A. Pacyna	PL	Bełchatów	składowisko popiołu z elektrowni	E. Dubiel	A. Pacyna	2002-09-15
UJ-KRA-P- 41848-N	KRA-P-209603	Corispermum pallasii subsp. membranaceum (Bisch. ex Shnittsplam) Tzvelev	Corispermum leptopterum (Asch.) Iljin	Corispermum leptopterum (Asch.) Iljin; Bełchatów; składowisko popiołu z elektrowni; 15.09.2002r.; Leg. E. Dubiel; Det. A. Pacyna	PL	Bełchatów	składowisko popiołu z elektrowni	E. Dubiel	A. Pacyna	2002-09-15
UJ-KRA-P- 41849-N	KRA-P-209605	Corispermum pallasii subsp. membranaceum (Bisch. ex Shnittsplam) Tzvelev	Corispermum leptopterum (Asch.) Iljin	Corispermum leptopterum (Asch.) Iljin; Bełchatów; składowisko popiołu z elektrowni; 15.09.2002r.; Leg. E. Dubiel; Det. A. Pacyna	PL	Bełchatów	składowisko popiołu z elektrowni	E. Dubiel	A. Pacyna	2002-09-15
UJ-KRA-P- 41850-N	KRA-P-241341	Corispermum pallasii subsp. membranaceum (Bisch. ex Shnittsplam) Tzvelev	Corispermum leptopterum (Asch.) Iljin	Chenopodiaceae; Corispermum leptopterum (Ascherson); Wrzosowiec St. Mysłowice; piaszczysta skarpa na prawym brzegu Przemszy; 24.08.96; Leg. Joanna Zalewska	PL	Wrzosowiec, Mysłowice	piaszczysta skarpa na prawym brzegu Przemszy	J. Zalewska		1996-08-24
UJ-KRA-P- 41851-N	KRA-P-330376	Corispermum pallasii subsp. membranaceum (Bisch. ex Shnittsplam) Tzvelev	Corispermum leptopterum (Asch.) Iljin	Corispermum leptopterum (Asch.) Iljin; FF 1713 (kwadrat o boku 2,5 km); Harasiuki - część wschodnia; piaszczyste przydroże przy szosie prowadzącej przez wieś; 17.VIII.2005; E część Kotliny Sandomierskiej; Leg./Det. Agnieszka i Marcin Nobis	PL	Harasiuki - część wschodnia	piaszczyste przydroże przy szosie prowadzącej przez wieś	A. Nobis, M. Nobis	A. Nobis, M. Nobis	2005-08-17
UJ-KRA-P- 41852-N	KRA-P-327819	Corispermum pallasii subsp. membranaceum (Bisch. ex Shnittsplam) Tzvelev	Corispermum leptopterum (Asch.) Iljin	Corispermum leptopterum (Asch.) Iljin; Kosobudy; brzeg drogi; 21.08.2007; 53°52'46'' 17°47'23''; Leg./Det. M. Wayda	PL	Kosobudy	brzeg drogi	M. Wayda	M. Wayda	2007-08-21
UJ-KRA-P- 41853-N	KRA-P-327125	Corispermum pallasii subsp. membranaceum (Bisch. ex Shnittsplam) Tzvelev	Corispermum leptopterum (Asch.) Iljin	Corispermum leptopterum (Asch.) Iljin; FF 2721 (kwadrat o boku 2,5 km); Sigiełki; na piaszczystej glebie -na terenie wysypiska śmieci; 26.VII.2003; E część Kotliny Sandomierskiej; Leg./Det. Agnieszka Michalewska	PL	Sigiełki	na piaszczystej glebie -na terenie wysypiska śmieci	A. Michalewska	A. Michalewska	2003-07-26
UJ-KRA-P- 41854-N	KRA-P-326483	Corispermum pallasii subsp. membranaceum (Bisch. ex Shnittsplam) Tzvelev	Corispermum leptopterum (Asch.) Iljin	Corispermum leptopterum (Asch.) Iljin; FF 2721 (kwadrat o boku 2,5 km); przy wysypisku śmieci; Sigiełki; 10.IX.2003; E część Kotliny Sandomierskiej; Leg./Det. A. Michalewska	PL	Sigiełki	przy wysypisku śmieci	A. Michalewska	A. Michalewska	2003-09-10
UJ-KRA-P- 41855-N	KRA-P-339507	Corispermum pallasii subsp. membranaceum (Bisch. ex Shnittsplam) Tzvelev	Corispermum leptopterum (Asch.) Iljin	Corispermum leptopterum (Asch.) Iljin; Ogrodniczki k\Supraśla; murawa piaszczysta; 8 VIII 2003; Leg./Det. M. Kozak	PL	Ogrodniczki k\Supraśla	murawa piaszczysta	M. Kozak	M. Kozak	2003-08-08
UJ-KRA-P- 41856-N	KRA-P-339509	Corispermum pallasii subsp. membranaceum (Bisch. ex Shnittsplam) Tzvelev	Corispermum leptopterum (Asch.) Iljin	Corispermum leptopterum (Asch.) Iljin; Ogrodniczki k\Supraśla; murawa piaszczysta; 8.08.2003; Leg./Det. M. Kozak	PL	Ogrodniczki k\Supraśla	murawa piaszczysta	M. Kozak	M. Kozak	2003-08-08
UJ-KRA-P- 41857-N	KRA-P-335098	Corispermum pallasii subsp. membranaceum (Bisch. ex Shnittsplam) Tzvelev	Corispermum leptopterum (Asch.) Iljin	Corispermum leptopterum (Ascherson) Iljin; FF 1722 (kwadrat o boku 2,5 km); wyrobisko przy szosie - między Harasiukami a Lipinami Grn.-Lewki; Płaskowyż Tarnogrodzki; 29.VII.2005; Leg./Det. Agnieszka Nobis, Marcin Nobis	PL	między Harasiukami a Lipinami Grn.-Lewki	wyrobisko przy szosie	A. Nobis, M. Nobis	A. Nobis, M. Nobis	2005-07-29
UJ-KRA-P- 41858-N	KRA-P-356536	Corispermum pallasii subsp. membranaceum (Bisch. ex Shnittsplam) Tzvelev	Corispermum leptopterum (Asch.) Iljin	Corispermum leptopterum (Asch.) Iljin; piaszczyska; Piaski Zakolejne; EE 69 00; 17.07.03.; Leg./Det. R. Piwowarczyk	PL	Piaski Zakolejne	piaszczyska	R. Piwowarczyk	R. Piwowarczyk	2003-07-17
UJ-KRA-P- 41859-N	KRA-P-356537	Corispermum pallasii subsp. membranaceum (Bisch. ex Shnittsplam) Tzvelev	Corispermum leptopterum (Asch.) Iljin	Corispermum leptopterum (Asch.) Iljin; piaszczyska; Piaski Zakolejne; EE 69 00; 17.07.2003.; Leg./Det. R. Piwowarczyk	PL	Piaski Zakolejne	piaszczyska	R. Piwowarczyk	R. Piwowarczyk	2003-07-17
UJ-KRA-P- 41860-N	KRA-P-356421	Corispermum pallasii subsp. membranaceum (Bisch. ex Shnittsplam) Tzvelev	Corispermum leptopterum (Asch.) Iljin	Corispermum leptopterum; nieużytek przy hałdzie; FE 60 10; 12.08.02.; Leg./Det. R. Piwowarczyk	PL		nieużytek przy hałdzie	R. Piwowarczyk	R. Piwowarczyk	2002-08-12
UJ-KRA-P- 41861-N	KRA-P-348987	Corispermum pallasii subsp. membranaceum (Bisch. ex Shnittsplam) Tzvelev	Corispermum leptopterum (Asch.) Iljin	Corispermum leptopterum (Asch.) Iljin; Garb Gielniowski; EE 45 33; Bzin w okolicy Skarżyska-Kamiennej; piaszczysta wydma; 08.VIII.2005 r.; Leg./Det. Monika Podgórska	PL	Bzin w okolicy Skarżyska-Kamiennej	piaszczysta wydma	M. Podgórska	M. Podgórska	2005-08-08
UJ-KRA-P- 41862-N	KRA-P-364463	Corispermum pallasii subsp. membranaceum (Bisch. ex Shnittsplam) Tzvelev	Corispermum leptopterum (Asch.) Iljin	Corispermum leptopterum (Asch.) Iljin; Chenopodiaceae; Jastrząbek; ATPOL square: EE 4222; Latitude 20°20'E Longitude 51°07'N; area, which from the sand was exploited; 21.08.2008; Leg./Det. A. Trojecka-Brzezińska	PL	Jastrząbek	obszar, z którego został wydobyty piasek	A. Trojecka-Brzezińska	A. Trojecka-Brzezińska	2008-08-21
UJ-KRA-P- 41863-N	KRA-P-379491	Corispermum pallasii subsp. membranaceum (Bisch. ex Shnittsplam) Tzvelev	Corispermum leptopterum (Asch.) Iljin	Corispermum leptopterum (Asch.) Iljin; w piaskowym wyrobisku; między wsią Malczew a wsią Sołtyków koło Radomia; EE 1830; 27.08.2005; Równina Radomska; Leg./Det. M. Nobis	PL	między wsią Malczew a wsią Sołtyków koło Radomia	w piaskowym wyrobisku	M. Nobis	M. Nobis	2005-08-27
UJ-KRA-P- 41864-N	KRA-P-379493	Corispermum pallasii subsp. membranaceum (Bisch. ex Shnittsplam) Tzvelev	Corispermum leptopterum (Asch.) Iljin	Corispermum leptopterum (Asch.) Iljin; w piaskowym wyrobisku; między wsią Malczew a wsią Sołtyków koło Radomia; EE 1830; 27.08.2005; Równina Radomska; Leg./Det. M. Nobis	PL	między wsią Malczew a wsią Sołtyków koło Radomia	w piaskowym wyrobisku	M. Nobis	M. Nobis	2005-08-27
UJ-KRA-P- 41865-N	KRA-P-379492	Corispermum pallasii subsp. membranaceum (Bisch. ex Shnittsplam) Tzvelev	Corispermum leptopterum (Asch.) Iljin	Corispermum leptopterum (Asch.) Iljin; w piaskowym wyrobisku; między wsią Malczew a wsią Sołtyków koło Radomia; EE 1830; 27.08.2005; Równina Radomska; Leg./Det. M. Nobis	PL	między wsią Malczew a wsią Sołtyków koło Radomia	w piaskowym wyrobisku	M. Nobis	M. Nobis	2005-08-27
UJ-KRA-P- 41866-N	KRA-P-379117	Corispermum pallasii subsp. membranaceum (Bisch. ex Shnittsplam) Tzvelev	Corispermum leptopterum (Asch.) Iljin	Corispermum leptopterum (Ascherson) Iljin; w piaskowym wyrobisku; między wsią Malczew a wsią Sołtyków koło Radomia; EE 1830; 27.08.2005; Równina Radomska; Leg./Det. M. Nobis	PL	między wsią Malczew a wsią Sołtyków koło Radomia	w piaskowym wyrobisku	M. Nobis	M. Nobis	2005-08-27
UJ-KRA-P- 41867-N	KRA-P-364908	Corispermum pallasii subsp. membranaceum (Bisch. ex Shnittsplam) Tzvelev	Corispermum leptopterum (Asch.) Iljin	Corispermum leptopterum (Asch.) Iljin; Polska środkowa, woj. Mazowieckie; pow. Radom; sucha murawa przy torach kolejowych (w pobliżu przejazdu); we wsi Bąkowiec koło Kozienic; 08.09.2006; N = 51°26'34,5'' E = 19°38'55''; Leg.\Det. Agnieszka Nobis i Marcin Nobis	PL	we wsi Bąkowiec koło Kozienic, pow. Radom	sucha murawa przy torach kolejowych (w pobliżu przejazdu)	A. Nobis, M. Nobis	A. Nobis, M. Nobis	2006-09-08
UJ-KRA-P- 41868-N	KRA-P-371988	Corispermum pallasii subsp. membranaceum (Bisch. ex Shnittsplam) Tzvelev	Corispermum leptopterum (Asch.) Iljin	Corispermum leptopterum (Asch.) Iljin; Szczakowa; piaszczysko na s od toru kolejowego przy skrzyżowaniu torów z szosą do Sosnowca; 24.09.1980; Leg./Det. H. Trzcińska-Tacik	PL	Szczakowa, na S od toru kolejowego przy skrzyżowaniu torów z szosą do Sosnowca	piaszczysko	H. Trzcińska-Tacik	H. Trzcińska-Tacik	1980-09-24
UJ-KRA-P- 41869-N	KRA-P-371986	Corispermum pallasii subsp. membranaceum (Bisch. ex Shnittsplam) Tzvelev	Corispermum leptopterum (Asch.) Iljin	Corispermum leptopterum; Szczakowa; piaszczysko od toru kolejowego; 24.09.1980; Leg./Det. H. Trzcińska-Tacik	PL	Szczakowa	piaszczysko od toru kolejowego	H. Trzcińska-Tacik	H. Trzcińska-Tacik	1980-09-24
UJ-KRA-P- 41870-N	KRA-P-371987	Corispermum pallasii subsp. membranaceum (Bisch. ex Shnittsplam) Tzvelev	Corispermum leptopterum (Asch.) Iljin	Corispermum leptopterum (Asch.) Iljin; Szczakowa; piaszczysko na S od toru kolejowego przy skrzyżowaniu torów z szosą do Sosnowca; 24.9.1980; Leg./Det. H. Trzcińska-Tacik	PL	Szczakowa, na S od toru kolejowego przy skrzyżowaniu torów z szosą do Sosnowca	piaszczysko	H. Trzcińska-Tacik	H. Trzcińska-Tacik	1980-09-24
UJ-KRA-P- 41871-N	KRA-P-364426	Corispermum pallasii subsp. membranaceum (Bisch. ex Shnittsplam) Tzvelev	Corispermum leptopterum (Asch.) Iljin	Corispermum leptopterum (Asch.) Iljin; Siersza near Trzebina (300 m); ATPOL square: DF 45; Latitude 50°13'N Longitude 19°25'E; sandy wasteland; 18.10.2008; Leg. H. Trzcińska-Tacik; Det. M. Wayda	PL	Siersza koło Trzebiny (300 m)	piaszczyste pustkowie	H. Trzcińska-Tacik	M. Wayda	2008-10-18
UJ-KRA-P- 41872-N	KRA-P-369026	Corispermum pallasii subsp. membranaceum (Bisch. ex Shnittsplam) Tzvelev	Corispermum leptopterum (Asch.) Iljin	Corispermum leptopterum (Asch.) Iljin; Trzebinia - Siersza; piaskownia na N od miejscowości nieco na S od Jawornika; 17.11.2001 r.; Leg./Det. H. Trzcińska-Tacik	PL	Trzebinia - Siersza, na N od miejscowości nieco na S od Jawornika	piaskownia	H. Trzcińska-Tacik	H. Trzcińska-Tacik	2001-11-17
UJ-KRA-P- 41873-N	KRA-P-367208	Corispermum pallasii subsp. membranaceum (Bisch. ex Shnittsplam) Tzvelev	Corispermum leptopterum (Asch.) Iljin	Corispermum leptopterum (Asch.) Iljin; Bukowno Bór - okolice Olkusza - dawniej Biskupi Dwór; 19.07.1972; Leg./Det. H. Trzcińska-Tacik	PL	Bukowno Bór - okolice Olkusza - dawniej Biskupi Dwór		H. Trzcińska-Tacik	H. Trzcińska-Tacik	1972-07-19
UJ-KRA-P- 41874-N	KRA-P-367207	Corispermum pallasii subsp. membranaceum (Bisch. ex Shnittsplam) Tzvelev	Corispermum leptopterum (Asch.) Iljin	Corispermum leptopterum (Asch.) Iljin; Bukowno Bór - okolice Olkusza - dawniej Biskupi Dwór; 19.07.1972; Leg./Det. H. Trzcińska-Tacik	PL	Bukowno Bór - okolice Olkusza - dawniej Biskupi Dwór		H. Trzcińska-Tacik	H. Trzcińska-Tacik	1972-07-19
UJ-KRA-P- 41875-N	KRA-P-409794	Corispermum pallasii subsp. membranaceum (Bisch. ex Shnittsplam) Tzvelev	Corispermum leptopterum (Asch.) Iljin	Corispermum leptopterum (Asch.) Iljin; Wzgórza Opoczyńskie (cz. E); k. Końskich; EE4202; wyrobisko piaskowe ( w pobliżu komunalnego wysypiska śmieci); Data: zbioru: 15.09.2010; Leg./Det. Anna Trojecka-Brzezińska	PL	k. Końskich	wyrobisko piaskowe ( w pobliżu komunalnego wysypiska śmieci)	A. Trojecka-Brzezińska	A. Trojecka-Brzezińska	2010-09-15
UJ-KRA-P- 41876-N	KRA-P-400668	Corispermum pallasii subsp. membranaceum (Bisch. ex Shnittsplam) Tzvelev	Corispermum leptopterum (Asch.) Iljin	Corispermum leptopterum (Asch.) Iljin; R. Chenopodiaceae; Mezoreg. Niecka Włoszczowska; Stan. Kluczyce; DE 9802; Siedl. Piaszczysta murawa przy nasypie kolejowym; 31.08.2008; Leg./Det. Marcin Bielecki	PL	Kluczyce	Piaszczysta murawa przy nasypie kolejowym	M. Bielecki	M. Bielecki	2008-08-31
UJ-KRA-P- 41877-N	KRA-P-400691	Corispermum pallasii subsp. membranaceum (Bisch. ex Shnittsplam) Tzvelev	Corispermum leptopterum (Asch.) Iljin	Corispermum leptopterum (Asch.) Iljin; R. Chenopodiaceae; Mezoreg. Niecka Włoszczowska; Stan. Koniecpol - Tomaszów; DE 8820; Siedl. miejsce piaszczyste przy nasypie kolejowym; 02.09.2008; Leg./Det. Marcin Bielecki	PL	Koniecpol - Tomaszów	miejsce piaszczyste przy nasypie kolejowym	M. Bielecki	M. Bielecki	2008-09-02
UJ-KRA-P- 41878-N	KRA-P-400686	Corispermum pallasii subsp. membranaceum (Bisch. ex Shnittsplam) Tzvelev	Corispermum leptopterum (Asch.) Iljin	Corispermum leptopterum (Asch.) Iljin; R. Chenopodiaceae; Mezoreg. Niecka Włoszczowska; Stan. Wincentów; DE 8803; Siedl. przydroże (miejsce piaszczyste); 08.08.2007; Leg./Det. Marcin Bielecki	PL	Wincentów	przydroże (miejsce piaszczyste)	M. Bielecki	M. Bielecki	2007-08-08
UJ-KRA-P- 41879-N	KRA-P-400687	Corispermum pallasii subsp. membranaceum (Bisch. ex Shnittsplam) Tzvelev	Corispermum leptopterum (Asch.) Iljin	Corispermum leptopterum (Asch.) Iljin; R. Chenopodiaceae; Mezoreg. Niecka Włoszczowska; Stan. Wincentów; DE 8803; Siedl. przydroże (miejsce piaszczyste); 08.08.2007; Leg./Det. Marcin Bielecki	PL	Wincentów	przydroże (miejsce piaszczyste)	M. Bielecki	M. Bielecki	2007-08-08
UJ-KRA-P- 41880-N	KRA-P-400688	Corispermum pallasii subsp. membranaceum (Bisch. ex Shnittsplam) Tzvelev	Corispermum leptopterum (Asch.) Iljin	Corispermum leptopterum (Asch.) Iljin; R. Chenopodiaceae; Mezoreg. Niecka Włoszczowska; Stan. Teodorów; DE 8811; Siedl. miejsce piaszczyste przy nasypie kolejowym; 06.09.2008; Leg./Det. Marcin Bielecki	PL	Teodorów	miejsce piaszczyste przy nasypie kolejowym	M. Bielecki	M. Bielecki	2008-09-06
UJ-KRA-P- 41881-N	KRA-P-400689	Corispermum pallasii subsp. membranaceum (Bisch. ex Shnittsplam) Tzvelev	Corispermum leptopterum (Asch.) Iljin	Corispermum leptopterum (Asch.) Iljin; R. Chenopodiaceae; Mezoreg. Niecka Włoszczowska; Stan. Teodorów; DE 8811; Siedl. miejsce piaszczyste przy nasypie kolejowym; 06.09.2008; Leg./Det. Marcin Bielecki	PL	Teodorów	miejsce piaszczyste przy nasypie kolejowym	M. Bielecki	M. Bielecki	2008-09-06
UJ-KRA-P- 41882-N	KRA-P-400690	Corispermum pallasii subsp. membranaceum (Bisch. ex Shnittsplam) Tzvelev	Corispermum leptopterum (Asch.) Iljin	Corispermum leptopterum (Asch.) Iljin; R. Chenopodiaceae; Mezoreg. Niecka Włoszczowska; Stan. Teodorów; DE 8811; Siedl. miejsce piaszczyste przy nasypie kolejowym; 06.09.2008; Leg./Det. Marcin Bielecki	PL	Teodorów	miejsce piaszczyste przy nasypie kolejowym	M. Bielecki	M. Bielecki	2008-09-06
UJ-KRA-P- 41883-N	KRA-P-409768	Corispermum pallasii subsp. membranaceum (Bisch. ex Shnittsplam) Tzvelev	Corispermum leptopterum (Asch.) Iljin	Corispermum leptopterum (Asch.) Iljin; Wzgórza Opoczyńskie (cz. E); Stan. Nieświn; EE 3320; Siedlisko: przydroże; 23.09.2010; Leg./Det. Anna Trojecka-Brzezińska	PL	Nieświń	przydroże	A. Trojecka-Brzezińska	A. Trojecka-Brzezińska	2010-09-23
UJ-KRA-P- 41884-N	KRA-P-392564	Corispermum pallasii subsp. membranaceum (Bisch. ex Shnittsplam) Tzvelev	Corispermum leptopterum (Asch.) Iljin	Corispermum leptopterum (Asch.) Iljin; Toruń - Podgórz; murawa na piaskach na poligonie wojskowym; DC 30; 11.09.2004; Leg./Det. M. Nobis	PL	Toruń - Podgórz	murawa na piaskach na poligonie wojskowym	M. Nobis	M. Nobis	2004-09-11
UJ-KRA-P- 41885-N	KRA-P-396634	Corispermum pallasii subsp. membranaceum (Bisch. ex Shnittsplam) Tzvelev	Corispermum leptopterum (Asch.) Iljin	Corispermum leptopterum (Asch.) Iljin; piaskowa pryzma na przydrożu; Pakosław cz. N koło Iłży; EE 38 30 (Atpol 2,5 x 2,5 km); 10.08.2005; Leg./Det. M. Nobis	PL	Pakosław cz. N koło Iłży	piaskowa pryzma na przydrożu	M. Nobis	M. Nobis	2005-08-10
UJ-KRA-P- 41886-N	KRA-P-396047	Corispermum pallasii subsp. membranaceum (Bisch. ex Shnittsplam) Tzvelev	Corispermum leptopterum (Asch.) Iljin	Corispermum leptopterum (Asch.) Iljin; piaszczyste przydroże przy piaskowni; Ignatówka koło Hedwiżyna; 05.09.2005; Leg./Det. A. Nobis, M. Nobis	PL	Ignatówka koło Hedwiżyna	piaszczyste przydroże przy piaskowni	A. Nobis, M. Nobis	A. Nobis, M. Nobis	2005-09-05
UJ-KRA-P- 41887-N	KRA-P-412025	Corispermum pallasii subsp. membranaceum (Bisch. ex Shnittsplam) Tzvelev	Corispermum leptopterum (Asch.) Iljin	Corispermum leptopterum (Asch.) Iljin; Wzgórza Opoczyńskie (cz. E); Stan. Sokołów Stary; EE 4210; Siedlisko: przydroże w borze sosnowym; 13.08.2008; Leg./Det. Anna Trojecka-Brzezińska	PL	Sokołów Stary	przydroże w borze sosnowym	A. Trojecka-Brzezińska	A. Trojecka-Brzezińska	2008-08-13
UJ-KRA-P- 41888-N	KRA-P-412026	Corispermum pallasii subsp. membranaceum (Bisch. ex Shnittsplam) Tzvelev	Corispermum leptopterum (Asch.) Iljin	Corispermum leptopterum (Asch.) Iljin; Wzgórza Opoczyńskie (cz. E); Stan. Sokołów Stary; EE 4210; Siedlisko: przydroże w borze sosnowym; 13.08.2008; Leg./Det. Anna Trojecka-Brzezińska	PL	Sokołów Stary	przydroże w borze sosnowym	A. Trojecka-Brzezińska	A. Trojecka-Brzezińska	2008-08-13
UJ-KRA-P- 41889-N	KRA-P-412027	Corispermum pallasii subsp. membranaceum (Bisch. ex Shnittsplam) Tzvelev	Corispermum leptopterum (Asch.) Iljin	Corispermum leptopterum (Asch.) Iljin; Wzgórza Opoczyńskie (cz. E); Stan. Jastrząbek; EE 42122; Siedlisko: wyrobisko piaskowni; 21.08.2008; Leg./Det. Anna Trojecka-Brzezińska	PL	Jastrząbek	wyrobisko piaskowni	A. Trojecka-Brzezińska	A. Trojecka-Brzezińska	2008-08-21
UJ-KRA-P- 41890-N	KRA-P-412028	Corispermum pallasii subsp. membranaceum (Bisch. ex Shnittsplam) Tzvelev	Corispermum leptopterum (Asch.) Iljin	Corispermum leptopterum (Asch.) Iljin; Wzgórza Opoczyńskie (cz. E); Stan. Jastrząbek; EE 42122; Siedlisko: wyrobisko piaskowe; 21.08.2008; Leg./Det. Anna Trojecka-Brzezińska	PL	Jastrząbek	wyrobisko piaskowni	A. Trojecka-Brzezińska	A. Trojecka-Brzezińska	2008-08-21
UJ-KRA-P- 41891-N	KRA-P-411747	Corispermum pallasii subsp. membranaceum (Bisch. ex Shnittsplam) Tzvelev	Corispermum leptopterum (Asch.) Iljin	Corispermum leptopterum (Asch.) Iljin; Stan. Pomorzany Dworskie; EE 3220; Siedlisko: przydroże; Wzgórza Opoczyńskie (cz. E); 30.08.07; Leg./Det. Anna Trojecka	PL	Pomorzany Dworskie	przydroże	A. Trojecka-Brzezińska	A. Trojecka	2007-08-30
UJ-KRA-P- 41892-N	KRA-P-411748	Corispermum pallasii subsp. membranaceum (Bisch. ex Shnittsplam) Tzvelev	Corispermum leptopterum (Asch.) Iljin	Corispermum leptopterum (Asch.) Iljin; Stan. Pomorzany Dworskie; EE 3220; Siedlisko: przydroże; Wzgórza Opoczyńskie (cz. E); 30.08.07; Leg./Det. Anna Trojecka	PL	Pomorzany Dworskie	przydroże	A. Trojecka-Brzezińska	A. Trojecka	2007-08-30
UJ-KRA-P- 41893-N	KRA-P-411749	Corispermum pallasii subsp. membranaceum (Bisch. ex Shnittsplam) Tzvelev	Corispermum leptopterum (Asch.) Iljin	Corispermum leptopterum (Asch.) Iljin; Wzgórza Opoczyńskie (cz. E); Stan. Gabrielnia; EE 3220; Siedlisko: grobla sadzawki; 30.08.07; Leg./Det. Anna Trojecka	PL	Gabrielnia	grobla sadzawki	A. Trojecka-Brzezińska	A. Trojecka	2007-08-30
UJ-KRA-P- 41894-N	KRA-P-411750	Corispermum pallasii subsp. membranaceum (Bisch. ex Shnittsplam) Tzvelev	Corispermum leptopterum (Asch.) Iljin	Corispermum leptopterum (Asch.) Iljin; Wzgórza Opoczyńskie (cz. E); Stan. Gabrielnia; EE 3220; Siedlisko: grobla sadzawki; 30.08.07; Leg./Det. Anna Trojecka	PL	Gabrielnia	grobla sadzawki	A. Trojecka-Brzezińska	A. Trojecka	2007-08-30
UJ-KRA-P- 41895-N	KRA-P-412023	Corispermum pallasii subsp. membranaceum (Bisch. ex Shnittsplam) Tzvelev	Corispermum leptopterum (Asch.) Iljin	Corispermum leptopterum (Asch.) Iljin; Wzgórza Opoczyńskie (cz. E); Stan. Jastrząbek; EE 42122; Siedlisko: wyrobisko piaskowe; 21.08.2008; Leg./Det. Anna Trojecka-Brzezińska	PL	Jastrząbek	wyrobisko piaskowni	A. Trojecka-Brzezińska	A. Trojecka-Brzezińska	2008-08-21
UJ-KRA-P- 41896-N	KRA-P-409771	Corispermum pallasii subsp. membranaceum (Bisch. ex Shnittsplam) Tzvelev	Corispermum leptopterum (Asch.) Iljin	Corispermum leptopterum (Asch.) Iljin; Wzgórza Opoczyńskie (cz. E); Stan. Idzikowice; EE 1200; Siedlisko: piaszczyste przydroża; 3.09.2009; Leg./Det. Anna Trojecka-Brzezińska	PL	Idzikowice	piaszczyste przydroże	A. Trojecka-Brzezińska	A. Trojecka-Brzezińska	2009-09-03
UJ-KRA-P- 41897-N	KRA-P-404473	Corispermum pallasii subsp. membranaceum (Bisch. ex Shnittsplam) Tzvelev	Corispermum leptopterum (Asch.) Iljin	Corispermum leptopterum (Iljin); Pułtusk - Popławy, pow. Pułtusk, woj. mazowieckie; piaszczysko w dolinie Narwi; 4.08.2000; Leg. et Det. Z. Głowacki	PL	Pułtusk - Popławy, pow. Pułtusk	piaszczysko w dolinie Narwi	Z. Głowacki	Z. Głowacki	2000-08-04
UJ-KRA-P- 41898-N	KRA-P-323236	Corispermum pallasii subsp. membranaceum (Bisch. ex Shnittsplam) Tzvelev	Corispermum leptopterum (Asch.) Iljin	Corispermum leptopterum (Asch.) Iljin; piaszczysty nieużytek przy torach kolejowych; Marcinków Górny; EE 4633 Atpol 2,5km; 08.07.2003; Leg./Det. M. Nobis	PL	Marcinków Górny	piaszczysty nieużytek przy torach kolejowych	M. Nobis	M. Nobis	2003-07-08
UJ-KRA-P- 41899-N	KRA-P-323235	Corispermum pallasii subsp. membranaceum (Bisch. ex Shnittsplam) Tzvelev	Corispermum leptopterum (Asch.) Iljin	Corispermum leptopterum (Asch.) Iljin; piaszczysty nieużytek przy torach kolejowych; Marcinków Górny; EE 4633 Atpol 2,5km; 08.07.2003; Leg./Det. M. Nobis	PL	Marcinków Górny	piaszczysty nieużytek przy torach kolejowych	M. Nobis	M. Nobis	2003-07-08
UJ-KRA-P- 41900-N	KRA-P-323171	Corispermum pallasii subsp. membranaceum (Bisch. ex Shnittsplam) Tzvelev	Corispermum leptopterum (Asch.) Iljin	Corispermum leptopterum (Asch.) Iljin; Polska Centralna, Przedgórze Iłżeckie; piaszczyste przydroże; we wsi Brody Iłżeckie koło Starachowic; EE 58 21 (sieć ATPOL 2,5 x 2,5 km); 17.08.2003 r.; Leg./Det. Marcin Nobis	PL	we wsi Brody Iłżeckie koło Starachowic	piaszczyste przydroże	M. Nobis	M. Nobis	2003-08-17
UJ-KRA-P- 41901-N	KRA-P-323170	Corispermum pallasii subsp. membranaceum (Bisch. ex Shnittsplam) Tzvelev	Corispermum leptopterum (Asch.) Iljin	Corispermum leptopterum (Asch.) Iljin; Polska Centralna, Przedgórze Iłżeckie; piaszczyste przydroże; we wsi Brody Iłżeckie koło Starachowic; EE 58 21 (sieć ATPOL 2,5 x 2,5 km); 17.08.2003 r.; Leg./Det. Marcin Nobis	PL	we wsi Brody Iłżeckie koło Starachowic	piaszczyste przydroże	M. Nobis	M. Nobis	2003-08-17
UJ-KRA-P- 41902-N	KRA-P-323253	Corispermum pallasii subsp. membranaceum (Bisch. ex Shnittsplam) Tzvelev	Corispermum leptopterum (Asch.) Iljin	Corispermum leptopterum (Asch.) Iljin; Polska Centralna, Przedgórze Iłżeckie; Murawa na piaskach przy wyrobisku piaskowym w dolinie rzeki Kamiennej; przy wsi Połągiew koło Brodów Iłżeckich; EE 58 22 (sieć ATPOL 2,5 x 2,5 km); 15.07.2003 r.; Leg./Det. Marcin Nobis	PL	przy wsi Połągiew koło Brodów Iłżeckich	Murawa na piaskach przy wyrobisku piaskowym w dolinie rzeki Kamiennej	M. Nobis	M. Nobis	2003-07-15
UJ-KRA-P- 41903-N	KRA-P-323252	Corispermum pallasii subsp. membranaceum (Bisch. ex Shnittsplam) Tzvelev	Corispermum leptopterum (Asch.) Iljin	Corispermum leptopterum (Asch.) Iljin; Polska Centralna, Przedgórze Iłżeckie; Murawa na piaskach przy wyrobisku piaskowym w dolinie rzeki Kamiennej; przy wsi Połągiew koło Brodów Iłżeckich; EE 58 22 (sieć ATPOL 2,5 x 2,5 km); 15.07.2003 r.; Leg./Det. Marcin Nobis	PL	przy wsi Połągiew koło Brodów Iłżeckich	Murawa na piaskach przy wyrobisku piaskowym w dolinie rzeki Kamiennej	M. Nobis	M. Nobis	2003-07-15
UJ-KRA-P- 41904-N	KRA-P-323234	Corispermum pallasii subsp. membranaceum (Bisch. ex Shnittsplam) Tzvelev	Corispermum leptopterum (Asch.) Iljin	Corispermum leptopterum (Asch.) Iljin; Polska Centralna, Przedgórze Iłżeckie; piaszczysty nasyp przy torach kolejowych; w N cz. Skarżyska-Kamiennej; EE 46 21 (sieć ATPOL 2,5 x 2,5 km); 21.08.2003 r.; Leg./Det. Marcin Nobis	PL	w N cz. Skarżyska-Kamiennej	piaszczysty nasyp przy torach kolejowych	M. Nobis	M. Nobis	2003-08-21
UJ-KRA-P- 41905-N	KRA-P-323243	Corispermum pallasii subsp. membranaceum (Bisch. ex Shnittsplam) Tzvelev	Corispermum leptopterum (Asch.) Iljin	Corispermum leptopterum (Asch.) Iljin; Polska Centralna, Przedgórze Iłżeckie; piaszczysty nieużytek; przy ogrodzeniu śródleśnego zakładu górniczo-hutniczego Zębiec (ok.10 km na S od Iłży); EE 58 02 (sieć ATPOL 2,5 x 2,5 km); 17.07.2003 r.; Leg./Det. Marcin Nobis	PL	przy ogrodzeniu śródleśnego zakładu górniczo-hutniczego Zębiec (ok.10 km na S od Iłży)	piaszczysty nieużytek	M. Nobis	M. Nobis	2003-07-17
UJ-KRA-P- 41906-N	KRA-P-323242	Corispermum pallasii subsp. membranaceum (Bisch. ex Shnittsplam) Tzvelev	Corispermum leptopterum (Asch.) Iljin	Corispermum leptopterum (Asch.) Iljin; Polska Centralna, Przedgórze Iłżeckie; piaszczysty nieużytek; przy ogrodzeniu śródleśnego zakładu górniczo-hutniczego Zębiec (ok.10 km na S od Iłży); EE 58 02 (sieć ATPOL 2,5 x 2,5 km); 17.07.2003 r.; Leg./Det. Marcin Nobis	PL	przy ogrodzeniu śródleśnego zakładu górniczo-hutniczego Zębiec (ok.10 km na S od Iłży)	piaszczysty nieużytek	M. Nobis	M. Nobis	2003-07-17
UJ-KRA-P- 41907-N	KRA-P-323241	Corispermum pallasii subsp. membranaceum (Bisch. ex Shnittsplam) Tzvelev	Corispermum leptopterum (Asch.) Iljin	Corispermum leptopterum (Asch.) Iljin; Polska Centralna, Przedgórze Iłżeckie; piaszczysty nieużytek; przy ulicy Radomskiej w Starachowicach; EE 57 02 (sieć ATPOL 2,5 x 2,5 km); 15.07.2003 r.; Leg./Det. Marcin Nobis	PL	przy ulicy Radomskiej w Starachowicach	piaszczysty nieużytek	M. Nobis	M. Nobis	2003-07-15
UJ-KRA-P- 41908-N	KRA-P-323233	Corispermum pallasii subsp. membranaceum (Bisch. ex Shnittsplam) Tzvelev	Corispermum leptopterum (Asch.) Iljin	Corispermum leptopterum (Asch.) Iljin; Polska Centralna, Przedgórze Iłżeckie; piaszczysty nasyp przy torach kolejowych; w N cz. Skarżyska-Kamiennej; EE 46 21 (sieć ATPOL 2,5 x 2,5 km); 21.08.2003 r.; Leg./Det. Marcin Nobis	PL	w N cz. Skarżyska-Kamiennej	piaszczysty nasyp przy torach kolejowych	M. Nobis	M. Nobis	2003-08-21
UJ-KRA-P- 41909-N	KRA-P-323240	Corispermum pallasii subsp. membranaceum (Bisch. ex Shnittsplam) Tzvelev	Corispermum leptopterum (Asch.) Iljin	Corispermum leptopterum (Asch.) Iljin; Polska Centralna, Przedgórze Iłżeckie; piaszczysty nieużytek przy starych torach kolejki wąskotorowej; przy krańcu ulicy Straelniczej w Starachowicach; EE 57 01 (sieć ATPOL 2,5 x 2,5 km); 14.07.2003 r.; Leg./Det. Marcin Nobis	PL	przy krańcu ulicy Strzelniczej w Starachowicach	piaszczysty nieużytek przy starych torach kolejki wąskotorowej	M. Nobis	M. Nobis	2003-07-14
UJ-KRA-P- 41910-N	KRA-P-323239	Corispermum pallasii subsp. membranaceum (Bisch. ex Shnittsplam) Tzvelev	Corispermum leptopterum (Asch.) Iljin	Corispermum leptopterum (Asch.) Iljin; Polska Centralna, Przedgórze Iłżeckie; piaszczysty nieużytek przy starych torach kolejki wąskotorowej; przy krańcu ulicy Straelniczej w Starachowicach; EE 57 01 (sieć ATPOL 2,5 x 2,5 km); 14.07.2003 r.; Leg./Det. Marcin Nobis	PL	przy krańcu ulicy Strzelniczej w Starachowicach	piaszczysty nieużytek przy starych torach kolejki wąskotorowej	M. Nobis	M. Nobis	2003-07-14
UJ-KRA-P- 41911-N	KRA-P-323249	Corispermum pallasii subsp. membranaceum (Bisch. ex Shnittsplam) Tzvelev	Corispermum leptopterum (Asch.) Iljin	Corispermum leptopterum (Ascherson) Iljin; Brody Iłżeckie; piaszczyste przydroże; EE 5822; 03.08.1999; Leg./Det. M. Nobis	PL	Brody Iłżeckie	piaszczyste przydroże	M. Nobis	M. Nobis	1999-08-03
UJ-KRA-P- 41912-N	KRA-P-323248	Corispermum pallasii subsp. membranaceum (Bisch. ex Shnittsplam) Tzvelev	Corispermum leptopterum (Asch.) Iljin	Corispermum leptopterum (Asch.) Iljin; Polska Centralna, Przedgórze Iłżeckie; nieużytek przy torach kolejowych\wiadukcie; we wsi Brody Iłżeckie koło Starachowic; EE 58 21 (sieć ATPOL 2,5 x 2,5 km); 08.09.2003 r.; Leg./Det. Marcin Nobis	PL	we wsi Brody Iłżeckie koło Starachowic	nieużytek przy torach kolejowych\wiadukcie	M. Nobis	M. Nobis	2003-09-08
UJ-KRA-P- 41913-N	KRA-P-323244	Corispermum pallasii subsp. membranaceum (Bisch. ex Shnittsplam) Tzvelev	Corispermum leptopterum (Asch.) Iljin	Corispermum leptopterum (Asch.) Iljin; Polska Centralna, Przedgórze Iłżeckie; nieużytek przy torach kolejowych; przy ulicy ks. Radoszewskiego w Starachowicach; EE 57 22 (sieć ATPOL 2,5 x 2,5 km); 30.08.2003 r.; Leg./Det. Marcin Nobis	PL	przy ulicy ks. Radoszewskiego w Starachowicach	nieużytek przy torach kolejowych	M. Nobis	M. Nobis	2003-08-30
UJ-KRA-P- 41914-N	KRA-P-323245	Corispermum pallasii subsp. membranaceum (Bisch. ex Shnittsplam) Tzvelev	Corispermum leptopterum (Asch.) Iljin	Corispermum leptopterum (Asch.) Iljin; Polska Centralna, Przedgórze Iłżeckie; nieużytek przy torach kolejowych; przy ulicy ks. Radoszewskiego w Starachowicach; EE 57 22 (sieć ATPOL 2,5 x 2,5 km); 30.08.2003 r.; Leg./Det. Marcin Nobis	PL	przy ulicy ks. Radoszewskiego w Starachowicach	nieużytek przy torach kolejowych	M. Nobis	M. Nobis	2003-08-30
UJ-KRA-P- 41915-N	KRA-P-307903	Corispermum pallasii subsp. membranaceum (Bisch. ex Shnittsplam) Tzvelev	Corispermum leptopterum (Asch.) Iljin	Corispermum leptopterum (Asch.) Iljin; Wyżyna Śląska; Dąbrowa Górnicza - Tworzeń; nieużytki w S części kombinatu metalurgicznego "Huta Katowice"; 14.09.1993r.; Leg./Det. Teresa Nowak	PL	Dąbrowa Górnicza - Tworzeń	nieużytki w S części kombinatu metalurgicznego "Huta Katowice"	T. Nowak	T. Nowak	1993-09-14
UJ-KRA-P- 41916-N	KRA-P-323254	Corispermum pallasii subsp. membranaceum (Bisch. ex Shnittsplam) Tzvelev	Corispermum leptopterum (Asch.) Iljin	Corispermum leptopterum (Ascherson) Iljin; Wąchock; piaszczysta murawa; EE 5700; 11.08.1999; Leg./Det. M. Nobis	PL	Wąchock	Piaszczysta murawa	M. Nobis	M. Nobis	1999-08-11
UJ-KRA-P- 41917-N	KRA-P-323178	Corispermum pallasii subsp. membranaceum (Bisch. ex Shnittsplam) Tzvelev	Corispermum leptopterum (Asch.) Iljin	Corispermum leptopterum (Asch.) Iljin; Polska Centralna, Przedgórze Iłżeckie; Murawa na piaskach w pobliżu torów kolejowych w dolinie rzeki Kamiennej; przy wsi Marcinków Górny (na SE od Skarżyska-Kamiennej); EE 46 33 (sieć ATPOL 2,5 x 2,5 km); 08.07.2003 r.; Leg./Det. Marcin Nobis	PL	przy wsi Marcinków Górny (na SE od Skarżyska-Kamiennej)	Murawa na piaskach w pobliżu torów kolejowych w dolinie rzeki Kamiennej	M. Nobis	M. Nobis	2003-07-08
UJ-KRA-P- 41918-N	KRA-P-323563	Corispermum pallasii subsp. membranaceum (Bisch. ex Shnittsplam) Tzvelev	Corispermum leptopterum (Asch.) Iljin	Corispermum leptopterum (Asch.) Iljin; piaszczyste przydroże; ok.1,5 km na N od Pakosławia koło Iłży; EE 3820; 15.08.2004; Leg./Det. M. Nobis	PL	ok. 1,5 km na N od Pakosławia koło Iłży	piaszczyste przydroże	M. Nobis	M. Nobis	2004-08-15
UJ-KRA-P- 41919-N	KRA-P-323551	Corispermum pallasii subsp. membranaceum (Bisch. ex Shnittsplam) Tzvelev	Corispermum leptopterum (Asch.) Iljin	Corispermum leptopterum (Asch.); piaszczyste przydroże; ok.1,5 km na N od Pakosławia koło Iłży; EE 3820; 15.08.2004; Leg./Det. M. Nobis	PL	ok. 1,5 km na N od Pakosławia koło Iłży	piaszczyste przydroże	M. Nobis	M. Nobis	2004-08-15
UJ-KRA-P- 41920-N	KRA-P-317229	Corispermum pallasii subsp. membranaceum (Bisch. ex Shnittsplam) Tzvelev	Corispermum leptopterum (Asch.) Iljin	Corispermum leptopterum (Asch.) Iljin; okol. Supraśli (niedaleko Białegostoku); piaszczysta murawa w żwirowni; 8.08.2003; Leg./Det. M. Kozak	PL	okol. Supraśli (niedaleko Białegostoku)	piaszczysta murawa w żwirowni	M. Kozak	M. Kozak	2003-08-08
UJ-KRA-P- 41921-N	KRA-P-92752	Corispermum pallasii subsp. membranaceum (Bisch. ex Shnittsplam) Tzvelev	Corispermum leptopterum (Asch.) Iljin	Corispermum leptopterum (Aschers) Iljin; Ruda Śl. Kochłowice; m st. kol. na międzytorzu; Katowice; 3.IX.1975; Leg. A. Sendek	PL	Ruda Śląska, Kochłowice	między stacjami kolejowymi na międzytorzu	A. Sendek		1975-09-03
UJ-KRA-P- 41922-N	KRA-P-92751	Corispermum pallasii subsp. membranaceum (Bisch. ex Shnittsplam) Tzvelev	Corispermum leptopterum (Asch.) Iljin	Corispermum leptopterum (Aschers) Iljin; Dziećkowice, pow. Tychy; Ruda Śl. Kochłowice; nieużytki k; przejazdu kolejowego; Katowice; 3.IX.1974 r.; Leg. A. Sendekrew	PL	Dziećkowice, pow. Tychy	nieużytki koło przejazdu kolejowego	A. Sendek		1974-09-03
UJ-KRA-P- 41923-N	KRA-P-104720	Corispermum pallasii subsp. membranaceum (Bisch. ex Shnittsplam) Tzvelev	Corispermum leptopterum (Asch.) Iljin	319. Corispermum leptopterum (Asch.) Iljin var. Bracteosum (Gren.et Godr.) Aellen; C. hyssopifolium L.var.bracteosum gren.et Godr.; North Poland; Toruń - Bielany; In a dune field, close to a dry pine forest; 26 IX 1978; M. Ceynowa-Giełdon	PL	Toruń - Bielany	Na wydmowym polu, blisko suchego lasu sosnowego	M. Ceynowa-Giełdon		1978-09-26
UJ-KRA-P- 41924-N	KRA-P-323246	Corispermum marschallii Steven	Corispermum marschallii Steven	Corispermum marschallii Steven; Polska Centralna, Przedgórze Iłżeckie; piaszczysty nieużytek w dolinie rzeki Kamiennej (w pobliżu przejazdu kolejowego); we wsi Nowa Wieś koło Kunowa; EE 68 03 (sieć ATPOL 2,5 x 2,5 km); 06.09.2003 r.; Leg./Det. Marcin Nobis	PL	we wsi Nowa Wieś koło Kunowa	piaszczysty nieużytek w dolinie rzeki Kamiennej (w pobliżu przejazdu kolejowego)	M. Nobis	M. Nobis	2003-09-06
UJ-KRA-P- 41925-N	KRA-P-323177	Corispermum marschallii Steven	Corispermum marschallii Steven	Corispermum marschallii Steven; Gatunek: posiada dość znaczne (przekraczające 0.3 długości orzeszka) nieznacznie falowane i ząbkowane skrzydełko owocu; Polska Centralna, Przedgórze Iłżeckie; piaszczysty nieużytek w dolinie rzeki Kamiennej (w pobliżu przejazdu kolejowego); we wsi Nowa Wieś koło Kunowa; EE 68 03 (sieć ATPOL 2,5 x 2,5 km); 06.09.2003 r.; Leg./Det. Marcin Nobis	PL	we wsi Nowa Wieś koło Kunowa	piaszczysty nieużytek w dolinie rzeki Kamiennej (w pobliżu przejazdu kolejowego)	M. Nobis	M. Nobis	2003-09-06
UJ-KRA-P- 41926-N	KRA-P-323176	Corispermum marschallii Steven	Corispermum marschallii Steven	Corispermum marschallii Steven; Gatunek: posiada dość znaczne (przekraczające 0.3 długości orzeszka) nieznacznie falowane i ząbkowane skrzydełko owocu; Polska Centralna, Przedgórze Iłżeckie; piaszczysty nieużytek w dolinie rzeki Kamiennej (w pobliżu przejazdu kolejowego); we wsi Nowa Wieś koło Kunowa; EE 68 03 (sieć ATPOL 2,5 x 2,5 km); 06.09.2003 r.; Leg./Det. Marcin Nobis	PL	we wsi Nowa Wieś koło Kunowa	piaszczysty nieużytek w dolinie rzeki Kamiennej (w pobliżu przejazdu kolejowego)	M. Nobis	M. Nobis	2003-09-06
UJ-KRA-P- 41927-N	KRA-P-111971	Corispermum marschallii Steven	Corispermum marschallii Steven	Corispermum marschallii Stev.; przy torze kolejowym między Żelisławicami a Koniecpolem, pow. Włoszczowski; 16.VIII.1949; Leg. H. Błaszczyk	PL	między Żelisławicami a Koniecpolem, pow. Włoszczowski	przy torze kolejowym	H. Błaszczyk		1949-08-16
UJ-KRA-P- 41928-N	KRA-P-139273	Corispermum marschallii Steven	Corispermum marschallii Steven	Nr 56; Corispermum marschallii Stev.; Bielszowice m. Ruda Śl.; st.kol. między torami; 5.IX.1975r.; Legit et Determinavit Andrzej Sendek	PL	Bielszowice m. Ruda Śląska	stacja kolejowa między torami	A. Sendek	A. Sendek	1975-09-05
UJ-KRA-P- 41929-N	KRA-P-129099	Corispermum marschallii Steven	Corispermum marschallii Steven	565. Corispermum marschallii Stev.; Polonia; Dobrzyń, distr. Lipno; Na kępach Wisły w wielkiej ilości; Zebr.: 24.wrześń.1896; A. Zalewski	PL	Dobrzyń, Lipno	na kępach Wisły w wielkiej ilości	A. Zalewski		24.09.1896
UJ-KRA-P- 41930-N	KRA-P-88518	Corispermum marschallii Steven	Corispermum marschallii Steven	Corispermum marschallii Stev.; Wrzosowiec Marschalla; Świerże Górne; piaszczysty brzeg nad Wisłą; 8.VII.1939r.; Zb.: H. Błaszczyk	PL	Świerże Górne	piaszczysty brzeg nad Wisłą	H. Błaszczyk		1939-07-08
UJ-KRA-P- 41931-N	KRA-P-104980	Corispermum marschallii Steven	Corispermum marschallii Steven	Corispermum marschallii Stev.; Nasyp kolejowy między Żelisławicami a Koniecpolem; 16.VIII.1949r.; Leg. H. Błaszczyk	PL	między Żelisławicami a Koniecpolem	nasyp kolejowy	H. Błaszczyk		1949-08-16
UJ-KRA-P- 41932-N	KRA-P-139291	Corispermum marschallii Steven	Corispermum marschallii Steven	Nr 56; Corispermum marschallii Stev.; Kluczbork; st.kol., tor k. składów węgla; 15.IX.1966r.; Legit et Determinavit Andrzej Sendek	PL	Kluczbork	stacja kolejowa, tor k. składów węgla	A. Sendek	A. Sendek	1966-09-15
UJ-KRA-P- 41933-N	KRA-P-414115	Corispermum nitidum Kit.	Corispermum nitidum Kit.	Corispermum nitidum Kitin Schult.; Hungaria centralis; Comitatus Petth In Iulo Donubialis Csepel & arena mobili prope pagum Csep; Floret. August - Octobier; Legit 1\5 Septemb 1872; Dr Julius Clus Tausher	HU	Csepel		J. C. Tausher		.09.1872
UJ-KRA-P- 41934-N	KRA-P-129100	Corispermum nitidum Kit.	Corispermum nitidum Kit.	Corispermum nitidum Kit.; An Uferin des Pzimoczeh (?) bei Iuzłuszyjkiń (?); 850				Rehman
UJ-KRA-P- 41935-N	KRA-P-139274	Corispermum nitidum Kit.	Corispermum nitidum Kit.	Nr 56; Corispermum nitidum Kit.; Kochłowice m. Ruda Śl.; st.kol. między torami; 3.IX.1975r.; Legit et Determinavit Andrzej Sendek	PL	Kochłowice m. Ruda Śląska	stacja kolejowa między torami	A. Sendek	A. Sendek	1975-09-03
UJ-KRA-P- 41936-N	KRA-P-323169	Corispermum	Corispermum sp.	Corispermum sp.; Polska Centralna, Przedgórze Iłżeckie; murawa na piaskach w dolinie rzeki Kamiennej; około 3 km na E od Skarżyska-Kamiennej; EE 58 23 (sieć ATPOL 2,5 x 2,5 km); 10.07.2003 r.; Leg./Det. Marcin Nobis	PL	około 3 km na E od Skarżyska-Kamiennej	murawa na piaskach w dolinie rzeki Kamiennej	M. Nobis	M. Nobis	2003-07-10
UJ-KRA-P- 41937-N	KRA-P-276602	Corispermum	Corispermum sp.	Corispermum sp.; Galwiecie; Puszcza Romincka; piaszczysty ugór; 4.08.2005; Leg. U. Wikar; Det. M. Wayda	PL	Galwiecie	piaszczysty ugór	U. Wikar	M. Wayda	2005-08-04
UJ-KRA-P- 41938-N	KRA-P-118271	Corispermum	Corispermum sp.	Chenopodiaceae; Corispermum; Góra Św. Wawrzyńca; dół z piaskiem na obrzeżu lasu; 9.08.1978r.; Leg. A. Drozdowicz; Det. B. Pawłowski	PL	Góra Św. Wawrzyńca	dół z piaskiem na obrzeżu lasu	A. Drozdowicz	B. Pawłowski	1978-08-09
UJ-KRA-P- 41939-N	KRA-P-185543	Agriophyllum squarrosum (L.) Moq.	Agriophyllum arenarium M.Bieb.	Fam. Salsal; Agriophyllum arenarium M.B.; Territoria "Basrun Zar" ([…] Astrachan); temp.flor. VIII.3.; qualitas loci […]; Col., Det. В. Арчимовичи	RU	Astrachań		W. Arcimowici	В. Арчимовичи
UJ-KRA-P- 41940-N	KRA-P-502981	Polycnemum arvense L.	Polycnemum arvense L.	Polycnemum arvense L.; Kotlina Sandomierska; Lipa k. Zaklikowa; piaszczyste miejsca przy stacji towarowej kolejowej; 18\VIII 1975; Legit K. Karczmarz	PL	Lipa k. Zaklikowa	piaszczyste miejsca przy stacji towarowej kolejowej	K. Karczmarz		1975-08-18
UJ-KRA-P- 41941-N	KRA-P-502982	Polycnemum arvense L.	Polycnemum arvense L.	Polycnemum arvense L.; Kotlina Sandomierska; Lipa k. Zaklikowa; piaszczyste miejsca przy stacji towarowej kolejowej; 18\VIII 1975; Legit K. Karczmarz	PL	Lipa k. Zaklikowa	piaszczyste miejsca przy stacji towarowej kolejowej	K. Karczmarz		1975-08-18
UJ-KRA-P- 41942-N	KRA-P-502980	Polycnemum arvense L.	Polycnemum arvense L.	Polycnemum arvense L.; Kotlina Sandomierska; Lipa k. Zaklikowa; piaszczyste miejsca przy stacji towarowej kolejowej; 18\VIII 1975; Legit K. Karczmarz	PL	Lipa k. Zaklikowa	piaszczyste miejsca przy stacji towarowej kolejowej	K. Karczmarz		1975-08-18
UJ-KRA-P- 41943-N	KRA-P-502979	Polycnemum arvense L.	Polycnemum arvense L.	Polycnemum arvense L.; Kotlina Sandomierska; Zaklików; piaszczyste przydroże pod lasem; 27\VIII 1975; Legit K. Karczmarz	PL	Zaklików	piaszczyste przydroże pod lasem	K. Karczmarz		1975-08-27
UJ-KRA-P- 41944-N	KRA-P-371897	Polycnemum arvense L.	Polycnemum arvense L.	Polycnemum arvense L.; Szczakowa; miejsce piaszczysto-kamieniste; 24.09.1980; Leg./Det. H. Trzcińska-Tacik	PL	Szczakowa	miejsce piaszczysto-kamieniste	H. Trzcińska-Tacik	H. Trzcińska-Tacik	1980-09-24
UJ-KRA-P- 41945-N	KRA-P-315565	Polycnemum arvense L.	Polycnemum arvense L.	45. Polycnemum arvense L.; Regio steppae graminosae transborysthenicae; provincia Dnipropetrowsk; Askania Nova; in steppis virgineis; 3.VIII.1925; Leg. M. Schalyt	UA	Askania Nowa	in steppis virgineis	M. Schalyt		1925-08-03
UJ-KRA-P- 41946-N	KRA-P-286838	Polycnemum arvense L.	Polycnemum arvense L.	Nr. 303; Polycnemum arvense L.; Albania SE; góry Morava ponad Drenovë (k. Korça); przy ścieżce w wąwozie pod skałami (serpentyn); ~ 1100 m; 4.11.1959; Leg./Det. J. Kornaś	AL	góry Morava ponad Drenovë (k. Korça)	przy ścieżce w wąwozie pod skałami (serpentyn)	J. Kornaś	J. Kornaś	1959-11-04
UJ-KRA-P- 41947-N	KRA-P-268816	Polycnemum arvense L.	Polycnemum arvense L.	Polycnemum arvense L.; Podlodówka k. Przytoczyna; Lubelszczyzna; pola uprawne; 16\VIII 65; Leg. D. Fijałkowski	PL	Podlodówka k. Przytoczyna	pola uprawne	D. Fijałkowski		1965-08-16
UJ-KRA-P- 41948-N	KRA-P-268815	Polycnemum arvense L.	Polycnemum arvense L.	Polycnemum arvense L.; Chudowola k. Łysobyk; Lubelszczyzna; pola uprawne na glebach piaszczystych; 28\VIII 1963; Leg. D. Fijałkowski	PL	Chudowola k. Łysobyk	pola uprawne na glebach piaszczystych	D. Fijałkowski		1963-08-28
UJ-KRA-P- 41949-N	KRA-P-268814	Polycnemum arvense L.	Polycnemum arvense L.	Polycnemum arvense L.; Serokomla k. Kocka; Lubelszczyzna; pola uprawne; 1\VIII 1965; Leg. D. Fijałkowski	PL	Serokomla k. Kocka	pola uprawne	D. Fijałkowski		1965-08-01
UJ-KRA-P- 41950-N	KRA-P-268823	Polycnemum arvense L.	Polycnemum arvense L.	Polycnemum arvense L.; Stoczek Łukowski k. Łukowa; Lubelszczyzna; pola uprawne; 19\VII 1964; Leg. D. Fijałkowski	PL	Stoczek Łukowski k. Łukowa	pola uprawne	D. Fijałkowski		1964-07-19
UJ-KRA-P- 41951-N	KRA-P-268818	Polycnemum arvense L.	Polycnemum arvense L.	Polycnemum arvense L.; Niedźwiada k.Lubartowa; Lubelszczyzna; pola uprawne; 22\IX 1964; Leg. D. Fijałkowski	PL	Niedźwiada k. Lubartowa	pola uprawne	D. Fijałkowski		1964-09-22
UJ-KRA-P- 41952-N	KRA-P-268817	Polycnemum arvense L.	Polycnemum arvense L.	Polycnemum arvense L.; Swierze k. Chełma; Lubelszczyzna; piaszczyste ściernisko; 23\VIII 1963; Leg. D. Fijałkowski	PL	Świerże k. Chełma	piaszczyste ściernisko	D. Fijałkowski		1963-08-23
UJ-KRA-P- 41953-N	KRA-P-233608	Polycnemum arvense L.	Polycnemum arvense L.	Polycnemum arvense; Chenopodiaceae; Potok; uprawa żyta; 31.07.1979; Zebrał: i oznaczył H. Frańczak (?)	PL	Potok	uprawa żyta	H. Frańczak	H. Frańczak	1979-07-31
UJ-KRA-P- 41954-N	KRA-P-226419	Polycnemum arvense L.	Polycnemum arvense L.	Polycnemum arvense L.; Chenopodiaceae; Sędziszów; nasyp kolejowy; 17.VIII.82r.; Zebrał: i oznaczył C. Pniak	PL	Sędziszów	nasyp kolejowy	C. Pniak	C. Pniak	1982-08-17
UJ-KRA-P- 41955-N	KRA-P-231005	Polycnemum arvense L.	Polycnemum arvense L.	Polycnemum arvense L.; Chenopodiaceae; Grabowiec gm. Chmielnik; uprawa żyta; 17 VII 1981; Zebrał: i oznaczył Anna Połońska; oznaczył prof. T. Głazek	PL	Grabowiec gm. Chmielnik	uprawa żyta	A. Połońska	T. Głazek	1981-07-17
UJ-KRA-P- 41956-N	KRA-P-231959	Polycnemum arvense L.	Polycnemum arvense L.	cfr. Polycnemum arvense L.; Chenopodiaceae; Podlesie; przydroże; 15 IX 1983r.; Zebrał: i oznaczył H. Wyporska	PL	Podlesie	przydroże	H. Wyporska	H. Wyporska	1983-09-15
UJ-KRA-P- 41957-N	KRA-P-185407	Polycnemum arvense L.	Polycnemum arvense L.	Polycnemum arvense L.; Baturztawa; 863.				Rehman
UJ-KRA-P- 41958-N	KRA-P-129104	Polycnemum arvense L.	Polycnemum arvense L.	18579; Polycnemum arvense Lin.; z pól pod lasem w Puławach; Sierpień 1863r.	PL	Puławy	pola pod lasem	F. Berdau		.08.1863
UJ-KRA-P- 41959-N	KRA-P-129105	Polycnemum arvense L.	Polycnemum arvense L.	Polycnemum arvense L. L. macrophyllon Neitr.; Boryszkowce; w pow. Borszczowskim; 25\8 76; łączka ponad ściany koło pola uprawnego; A. Śleńdziński	UA	Boryszkowce w pow. Borszczowskim	łączka koło pola uprawnego	A. Śleńdziński		25.08.1876
UJ-KRA-P- 41960-N	KRA-P-129106	Polycnemum arvense L.	Polycnemum arvense L.	Polycnemum arvense L. L. macrophyllon Neitr.; Koło Michałkowa […] nad Niesławą; w pow. Borszczowskim; 18\8 76; skaliste zbocza; A. Śleńdziński	UA	Koło Michałkowa […] nad Niesławą w pow. Borszczowskim	skaliste zbocza	A. Śleńdziński		18.08.1876
UJ-KRA-P- 41961-N	KRA-P-129103	Polycnemum arvense L.	Polycnemum arvense L.	Polycnemum arvense L. forma: recurvifolium miki.; Mielnica, na ulicy Iwańskiej pod płotem; w pow. Borszczowskim; 9\10 76; A. Śleńdziński	UA	Mielnica, na ulicy Iwańskiej w pow. Borszczowskim	pod płotem	A. Śleńdziński		09.10.1876
UJ-KRA-P- 41962-N	KRA-P-185803	Polycnemum arvense L.	Polycnemum arvense L.	950. Polycnemum arvense L.; Dobrogea; distr. Tulcea; In monte Suluc prope pagum Măcin; alt.cca 200 m. s m.; solo granitico; 19 Iul.1929; Leg. E. I. Nyárády	RO	Góra Suluc obok wioski Măcin	Gleba granitowa	E. I. Nyárády		1929-07-19
UJ-KRA-P- 41963-N	KRA-P-25736	Polycnemum arvense L.	Polycnemum arvense L.	72. Polycnemum arvense L.; Na piaszczystym wzgórku wrzynającym się wkształcie półwyspu w jezioro Mąkolskie między Mąkolnem i Zakrzewkiem w pow. Kolskim gubernii Kaliskiej; niezbyt częste; Zebrał w drug.poł.lipca 1892; K. Drymmer	PL	między Mąkolnem i Zakrzewkiem w pow. Kolskim	na piaszczystym wzgórku	K. Drymmer	K. Drymmer	.07.1892
UJ-KRA-P- 41964-N	KRA-P-89854	Polycnemum arvense L.	Polycnemum arvense L.	Chenopodiaceae; Polycnemum arvense L.; Głogówek; pow. Prudnik; tereny kolejowe na dworcu; 25.VIII.1973r.; Zebrał, oznaczył: mgr Paweł Szotkowski	PL	Głogówek, pow. Prudnik	tereny kolejowe na dworcu	P. Szotkowski	P. Szotkowski	1973-08-25
UJ-KRA-P- 41965-N	KRA-P-185804	Polycnemum arvense L.	Polycnemum arvense L.	45. Polycnemum arvense L.; Regio steppae graminosae transborysthenicae; provincia Dnipropetrowsk; Askania Nova; in steppis virgineis; 3.VIII.1925; Leg. M. Schalyt	UA	Askania Nowa	in steppis virgineis	M. Schalyt		1925-08-03
UJ-KRA-P- 41966-N	KRA-P-185805	Polycnemum arvense L.	Polycnemum arvense L.	Polycnemum arvense L.; Nad Dniestrem w Woziłowie; pow. Buczacki; 11\8 79; […]; A. Śleńdziński	UA	Nad Dniestrem w Woziłowie, pow. Buczacki		A. Śleńdziński		11.08.1879
UJ-KRA-P- 41967-N	KRA-P-185490	Polycnemum arvense L.	Polycnemum arvense L.	Polycnemum arvense L.; Zaufig (?); 1846; 6388.; IR (?)						.1846
UJ-KRA-P- 41968-N	KRA-P-185489	Polycnemum arvense L.	Polycnemum arvense L.	Polycnemum arvense L.; Mielnica, ulica Iwańska; w pow. Borszczowskim; 10\10 76; pod płotem; A. Śleńdziński	UA	Mielnica, ulica Iwańska, w pow. Borszczowskim	pod płotem	A. Śleńdziński		10.10.1876
UJ-KRA-P- 41969-N	KRA-P-185806	Polycnemum arvense L.	Polycnemum arvense L.	Polycnemum arvense L.; Mielnica, na ulicy Iwańskiej pod płotem; w pow. Borszczowskim; 11\10 76; A. Śleńdziński	UA	Mielnica, na ulicy Iwańskiej w pow. Borszczowskim	pod płotem	A. Śleńdziński		11.10.1876
UJ-KRA-P- 41970-N	KRA-P-185807	Polycnemum arvense L.	Polycnemum arvense L.	Polycnemum arvense L.; Nad Strypą w Podzameczku; pow. Buczacki; 19\9 79; zbocze gliniaste; A. Śleńdziński	UA	Nad Strypą w Podzameczku, pow. Buczacki	zbocze gliniaste	A. Śleńdziński		19.09.1879
UJ-KRA-P- 41971-N	KRA-P-185808	Polycnemum arvense L.	Polycnemum arvense L.	Polycnemum arvense L.; Żyźnomierz; pow. Buczacki; łan "Kontrawers"; 20\9 79; na roli; A. Śleńdziński	UA	Żyźnomierz, pow. Buczacki	na roli	A. Śleńdziński		20.09.1879
UJ-KRA-P- 41972-N	KRA-P-185488	Polycnemum arvense L.	Polycnemum arvense L.	Polycnemum arvense L.; Biłka; pow. Horodeński; 4\10 80; na polu; A. Śleńdziński	UA	Biłka, pow. Horodeński	na polu	A. Śleńdziński		04.10.1880
UJ-KRA-P- 41973-N	KRA-P-185809	Polycnemum arvense L.	Polycnemum arvense L.	Polycnemum arvense L.; Daleszow; pow. Horodeński; ku R[…]; 3\10 80; na polu; A. Śleńdziński	UA	Daleszowa, pow. Horodeński	na polu	A. Śleńdziński		03.10.1880
UJ-KRA-P- 41974-N	KRA-P-185810	Polycnemum arvense L.	Polycnemum arvense L.	Polycnemum arvense L.; Michalcze; pow. Horodeński; 4\10 80; na polu; A. Śleńdziński	UA	Michalcze, pow. Horodeński	na polu	A. Śleńdziński		04.10.1880
UJ-KRA-P- 41975-N	KRA-P-185487	Polycnemum arvense L.	Polycnemum arvense L.	Polycnemum arvense L.; Raszków od północy; pow. Horodeński; 3\10 80; na polu; A. Śleńdziński	UA	Raszków od północy, pow. Horodeński	na polu	A. Śleńdziński		03.10.1880
UJ-KRA-P- 41976-N	KRA-P-185486	Polycnemum arvense L.	Polycnemum arvense L.	Polycnemum arvense L.; Kopaczyńce; pow. Horodeński; 30\7 80; na polu; A. Śleńdziński	UA	Kopaczyńce, pow. Horodeński	na polu	A. Śleńdziński		30.07.1880
UJ-KRA-P- 41977-N	KRA-P-185811	Polycnemum arvense L.	Polycnemum arvense L.	Polycnemum arvense L.; Kunisowce; pow. Horodeński; 30\7 80; na polu; A. Śleńdziński	UA	Kunisowce, pow. Horodeński	na polu	A. Śleńdziński		30.07.1880
UJ-KRA-P- 41978-N	KRA-P-185812	Polycnemum arvense L.	Polycnemum arvense L.	Polycnemum arvense L.; Kolanki; pow. Horodeński; 4\10 80; na polu; A. Śleńdziński	UA	Kolanki, pow. Horodeński	na polu	A. Śleńdziński		04.10.1880
UJ-KRA-P- 41979-N	KRA-P-185813	Polycnemum arvense L.	Polycnemum arvense L.	Polycnemum arvense L.; Zabłotówka ku Ławkom (?); pow. Czortkowski; 25\8 77; na polu koło […]; A. Śleńdziński	UA	Zabłotówka, pow. Czortkowski	na polu koło […]	A. Śleńdziński		25.08.1877
UJ-KRA-P- 41980-N	KRA-P-185485	Polycnemum arvense L.	Polycnemum arvense L.	Polycnemum arvense L.; Iwanie ku Żeżawie; pow. Zaleszczycki; w dolinie Dniestru po skałach; 29\9 79; A. Śleńdziński	UA	Iwanie ku Żeżawie, pow. Zaleszczycki	w dolinie Dniestru po skałach	A. Śleńdziński		29.09.1879
UJ-KRA-P- 41981-N	KRA-P-185583	Polycnemum arvense L.	Polycnemum arvense L.	Polycnemum arvense L.; Nad Dniestrem w Ostrej ku […]; pow. Buczacki; 26\8 79; skały; A. Śleńdziński	UA	Nad Dniestrem w Ostrej ku […], pow. Buczacki	skały	A. Śleńdziński		26.08.1879
UJ-KRA-P- 41982-N	KRA-P-185420	Polycnemum arvense L.	Polycnemum arvense L.	Polycnemum arvense L. L. macroplupllon (?) Neitr; Wołkowce; nad Dniestrem; w pow. Borszczowskim; 22\8 76; po jarach; A. Śleńdziński	UA	Wołkowce, nad Dniestrem, w pow. Borszczowskim	po jarach	A. Śleńdziński		22.08.1876
UJ-KRA-P- 41983-N	KRA-P-129108	Polycnemum heuffelii Láng	Polycnemum heuffelii Láng	308. Polycnemum heuffelii Láng; Slovakia Merid.; locis arenosis agrorumpost messem, ad opp. Královský Clumec; dit. Zemplín; c.120 m s.m.; 9.IX.1927; Leg. A. Margittai	SK	Královský Clumec, dit. Zemplín	na piaszczystych polach po zbiorach	A. Margittai		1927-09-09
UJ-KRA-P- 41984-N	KRA-P-485442	Polycnemum majus A.Braun	Polycnemum majus A.Braun	Polycnemum majus A.Br; Chenopodiaceae; Macedonia; Stobi; zbiorowiska segatalne (zdjcie 23\90); N41° 32'44.71''; E21° 56'31.74''; 180 m npm; 29 05 1990; Leg. M. Zając, A. Zając; Det. Adam Zając	MK	Stobi	zbiorowiska segatalne	M. Zając, A. Zając	A. Zając	1990-05-29
UJ-KRA-P- 41985-N	KRA-P-485443	Polycnemum majus A.Braun	Polycnemum majus A.Braun	Polycnemum majus A.Br.; Chenopodiaceae; Macedonia; Dolno Kalaslari k Veles; zbiorowiska segatalne (zdjcie 47\90); N41° 41'20.41''; E21° 29'52.69''; 190 m npm; 01 06 1990; Leg. M. Zając, A. Zając; Det. Adam Zając	MK	Dolno Kalaslari k Veles	zbiorowiska segatalne	M. Zając, A. Zając	A. Zając	1990-06-01
UJ-KRA-P- 41986-N	KRA-P-341232	Polycnemum majus A.Braun	Polycnemum majus A.Braun	Polycnemum majus A.Br.; Koźle Port, pow. Koźle; Składy rud żelaza w porcie; 1.IX.1970 r.; Leg. , Det.mgr Paweł Szotkowski	PL	Koźle Port, pow. Koźle	Składy rud żelaza w porcie	P. Szotkowski	P. Szotkowski	1970-09-01
UJ-KRA-P- 41987-N	KRA-P-139287	Polycnemum majus A.Braun	Polycnemum majus A.Braun	Nr 55; Polycnemum majus A.Br.; Maczki m. Sosnowiec; dw.towarowy, k. torów kol.; 24.VII.1975r.; Legit et Determinavit Andrzej Sendek	PL	Maczki m. Sosnowiec	dworzec towarowy, koło torów kolejowych	A. Sendek	A. Sendek	1975-07-24
UJ-KRA-P- 41988-N	KRA-P-72698	Polycnemum majus A.Braun	Polycnemum majus A.Braun	Polycnemum majus A.Br.; Kraków; Podgórze; nasyp kolei obwodowej k.mostu na Wiśle; X.1949.; J. Kornaś	PL	Kraków, Podgórze	nasyp kolei obwodowej k.mostu na Wiśle	J. Kornaś	Kornaś	.10.1949
UJ-KRA-P- 41989-N	KRA-P-71701	Polycnemum majus A.Braun	Polycnemum majus A.Braun	Polycnemum majus A.Br.; Gliwice-Port, pow. Gliwice; tereny kolejowe portu; 11.IX.1971 r.; Leg. , Det.mgr Paweł Szotkowski	PL	Gliwice-Port, pow. Gliwice	tereny kolejowe portu	P. Szotkowski	P. Szotkowski	1971-09-11
UJ-KRA-P- 41990-N	KRA-P-25733	Polycnemum majus A.Braun	Polycnemum majus A.Braun	Polycnemum majus A.Br.; XI.1979.; rev. A. Dzwonko; Polycnemum maius; Bukowno k. Szczakowej; wzdłuż toru kolejowego na stacji; 7 IX 1949; Zb.: J. Dobrzańska	PL	Bukowno k. Szczakowej	wzdłuż toru kolejowego na stacji	J. Dobrzańska	A. Dzwonko	1949-09-07
UJ-KRA-P- 41991-N	KRA-P-70325	Salsola collina Pall.	Salsola collina Pall.	Salsola collina Pall.; XI.1979.; rev. A. Dzwonko; Polycnemum majus A.Br.; Koźle Port, pow. Koźle; Składy rud żelaza w porcie; 1.IX.1970 r.; Leg. , Det.mgr Paweł Szotkowski	PL	Koźle Port, pow. Koźle	Składy rud żelaza w porcie	P. Szotkowski	P. Szotkowski	1970-09-01
UJ-KRA-P- 41992-N	KRA-P-25734	Polycnemum majus A.Braun	Polycnemum majus A.Braun	Polycnemum majus A.Br.; Kraków […] X.1949	PL	Kraków		J. Kornaś		.10.1949
UJ-KRA-P- 41993-N	KRA-P-185409	Polycnemum majus A.Braun	Polycnemum majus A.Braun	Polycnemum arvense; 1960; P. majus A.Br.; XI.1979.; rev. A. Dzwonko					A. Dzwonko	.1960
UJ-KRA-P- 41994-N	KRA-P-185410	Polycnemum majus A.Braun	Polycnemum majus A.Braun	P. majus A.Br.; XI.1979.; rev. A. Dzwonko; Bałaklawa; Leg. Rehman		Bałaklawa		Rehman	A. Dzwonko
UJ-KRA-P- 41995-N	KRA-P-185411	Polycnemum majus A.Braun	Polycnemum majus A.Braun	P. majus A.Br.; XI.1979.; rev. A. Dzwonko; Polycn. arvense L.; Owczary; Leg. Rehman; 946. […]	PL	Owczary		Rehman	A. Dzwonko
UJ-KRA-P- 41996-N	KRA-P-185412	Polycnemum majus A.Braun	Polycnemum majus A.Braun	P. majus A.Br.; XI.1979.; rev. A. Dzwonko; Polycnemum […]					A. Dzwonko
UJ-KRA-P- 41997-N	KRA-P-185413	Polycnemum majus A.Braun	Polycnemum majus A.Braun	Polycnemum arvense L.; Okapy - Kozaczówka; po skałach nad Dniestrem; pow. Borszczowski; 24\8 76; A. Śleńdziński; P. majus A.Br.; XI.1979.; rev. A. Dzwonko	UA	Okapy - Kozaczówka, po skałach nad Dniestrem, pow. Borszczowski	po skałach	A. Śleńdziński	A. Dzwonko	24.08.1876
UJ-KRA-P- 41998-N	KRA-P-185415	Polycnemum majus A.Braun	Polycnemum majus A.Braun	Polycnemum arvense L. L. macrophyllon Neitr[…]; Kudryńce; naprzeciw "Łurek" nad Zbruczem; w pow. Borszczowskim; 14\8 76; wzgórza […]; A. Śleńdziński; P. majus A.Br.; XI.1979.; rev. A. Dzwonko	UA	Kudryńce, naprzeciw "Łurek" nad Zbruczem, w pow. Borszczowskim	wzgórza […]	A. Śleńdziński	A. Dzwonko	14.08.1876
UJ-KRA-P- 41999-N	KRA-P-185414	Polycnemum majus A.Braun	Polycnemum majus A.Braun	Polycnemum arvense L. L. macrophyllon Neitr; Filipkowce; w pow. Borszczowskim; 18\8 76; zbocza skaliste; A. Śleńdziński; P. majus A.Br.; XI.1979.; rev. A. Dzwonko	UA	Filipkowce, w pow. Borszczowskim	zbocza skaliste	A. Śleńdziński	A. Dzwonko	18.08.1876
UJ-KRA-P- 42000-N	KRA-P-185416	Polycnemum majus A.Braun	Polycnemum majus A.Braun	Polycnemum arvense L. L. macrophyllon Neitr; "Dzwonków" w Dźwinogrodzie; w pow. Borszczowskim; 28\8 76; A. Śleńdziński; P. majus A.Br.; XI.1979.; rev. A. Dzwonko	UA	Dzwonków w Dźwinogrodzie, w pow. Borszczowskim		A. Śleńdziński	A. Dzwonko	28.08.1876
UJ-KRA-P-123501-N	KRA-P-460197	Amaranthus albus L.	Amaranthus albus L.	Flora of Tajikistan (Flora Tadżykistanu) - Middle Asia; Amaranthus albus L.; Tadżykistan; Góry Zerawszańskie (Pamiro-Alaj); "Rejon Zerwszański B"; Dolina Rzeki Zerwaszan (Zeravshan River Valley); przy drodze asfaltowej, przy wsi Khushinat / Aini (rejon Aini); suche przydroża na lewej terasie doliny rzeki Zerwszan; N39°24'31'' E68°34'07''; Wys.1400 m n.p.m.; Eksp. NE; Nach. 5°; Data: zb.: 11.06.20…	TJ	"Rejon Zerwszański B"; Dolina Rzeki Zerwaszan (Zeravshan River Valley); przy drodze asfaltowej, przy wsi Khushinat / Aini (rejon Aini)	suche przydroża na lewej terasie doliny rzeki Zerwszan	M. Nobis, A. Nowak		2009-06-11
UJ-KRA-P-123502-N	KRA-P-475071	Amaranthus albus L.	Amaranthus albus L.	Amaranthus albus L.; Kirgistan; na NE od Taszkunymu; przy głównej drodze; Data: zb.: 05.07.2015; wp. 599; Leg. M. Nobis; Det. M. Nobis	KG	na NE od Taszkunymu	przy głównej drodze	M. Nobis	M. Nobis	2015-07-05
UJ-KRA-P-123503-N	KRA-P-454285	Amaranthus albus L.	Amaranthus albus L.	Flora of Tajikistan (Flora Tadżykistanu) - Middle Asia; Amaranthus albus L.; Tadżykistan; Region geograficzny: Duszanbe - "Rejon Południowo-Tadżykistański A"; Park Pobiedy; termofilne murawy na lessie, przy drodze; Wys. ok. 950 m n.p.m.; Data: zb.: 02.06.2007; Leg. M. Kozak, M. Nobis, A. Nowak; Det. M. Nobis	TJ	Park Pobiedy	termofilne murawy na lessie, przy drodze	M. Kozak, M. Nobis, A. Nowak	M. Nobis	2007-06-02
UJ-KRA-P-123504-N	KRA-P-454284	Amaranthus albus L.	Amaranthus albus L.	Flora of Tajikistan (Flora Tadżykistanu) - Middle Asia; Amaranthus albus L.; Tadżykistan; Region geograficzny: Duszanbe - "Rejon Południowo-Tadżykistański A"; południowa część miasta, nad rzeką Duszanbejką; kamieniec nad rzeką; Wys. 800 m n.p.m.; Data: zb.: 03.06.2007; Leg. M. Kozak, M. Nobis, A. Nowak; Det. M. Nobis	TJ	południowa część miasta, nad rzeką Duszanbejką	kamieniec nad rzeką	M. Kozak, M. Nobis, A. Nowak	M. Nobis	2007-06-03
UJ-KRA-P-123505-N	KRA-P-421585	Amaranthus albus L.	Amaranthus albus L.	Flora of Tajikistan (Flora Tadżykistanu) - Middle Asia; Amaranthus albus L.; Tadżykistan; Duszanbe - "Rejon Południowo-Tadżykistański A"; w pobliżu torów kolejowych (przy rynsztoku), przy ul. Kh. Nazarov; przydroża; N38°33'26'' E68°47'26''; Wys. ok. 940 m n.p.m.; Data: zb.: 19.06.2007; Leg. M. Nobis; Det. M. Nobis	TJ	Duszanbe; w pobliżu torów kolejowych (przy rynsztoku), przy ul. Kh. Nazarov	przydroża	M. Nobis	M. Nobis	2007-06-19
UJ-KRA-P-123506-N	KRA-P-421586	Amaranthus albus L.	Amaranthus albus L.	Flora of Tajikistan (Flora Tadżykistanu) - Middle Asia; Amaranthus albus L.; Tadżykistan; Duszanbe - "Rejon Południowo-Tadżykistański A"; w pobliżu Hipodromu i Pałacu Narodów w pobliżu ul. Kh. Sherozi; nieużytki; N38°34'22'' E68°46'49''; Wys. 900 m n.p.m.; Data: zb.: 19.06.2007; Leg. M. Nobis; Det. M. Nobis	TJ	Duszanbe; w pobliżu Hipodromu i Pałacu Narodów w pobliżu ul. Kh. Sherozi	nieużytki	M. Nobis	M. Nobis	2007-06-19
UJ-KRA-P-123507-N	KRA-P-421587	Amaranthus albus L.	Amaranthus albus L.	Flora of Tajikistan (Flora Tadżykistanu) - Middle Asia; Amaranthus albus L.; Tadżykistan; Duszanbe cz. N, na E od ul. Karamov - "Rejon Południowo-Tadżykistański A"; Dolina Kanału Varzob - prawy brzeg (w pobliżu mostu kolejowego); N38°36'16'' E68°46'11''; Wys. 870 m n.p.m.; Data: zb.: 01.06.2007; Leg. M. Nobis; Det. M. Nobis	TJ	Duszanbe cz. N, na E od ul. Karamov; Dolina Kanału Varzob - prawy brzeg (w pobliżu mostu kolejowego)		M. Nobis	M. Nobis	2007-06-01
UJ-KRA-P-123508-N	KRA-P-421588	Amaranthus albus L.	Amaranthus albus L.	Flora of Tajikistan (Flora Tadżykistanu) - Middle Asia; Amaranthus albus L.; Tadżykistan; Rejon Południowo-Tadżykistański A; Duszanbe cz. E - Park Pobiedy; lessowe zbocze wzniesienia na obszarze sadów migdałowych (szibliak); N39°34'77'' E68°48'68''; Wys. 950 m n.p.m.; Data: zb.: 02.06.2007; Leg. M. Nobis, M. Kozak, A. Nowak; Det. M. Nobis	TJ	Duszanbe cz. E - Park Pobiedy	lessowe zbocze wzniesienia na obszarze sadów migdałowych (szibliak)	M. Nobis, M. Kozak, A. Nowak	M. Nobis	2007-06-02
UJ-KRA-P-123509-N	KRA-P-421589	Amaranthus albus L.	Amaranthus albus L.	Flora of Tajikistan (Flora Tadżykistanu) - Middle Asia; Amaranthus albus L.; Tadżykistan; "Rejon Południowo-Tadżykistański A"; Duszanbe cz. S; przy rzece Duszanbejce; zbiorowiska kamieńców nadrzecznych; N38°31'04'' E68°46'15''; Wys. 746 m n.p.m.; Data: zb.: 03.06.2007; Leg. M. Nobis, M. Kozak, A. Nowak; Det. M. Nobis	TJ	Duszanbe cz. S; przy rzece Duszanbejce	zbiorowiska kamieńców nadrzecznych	M. Nobis, M. Kozak, A. Nowak	M. Nobis	2007-06-03
UJ-KRA-P-123510-N	KRA-P-436800	Amaranthus albus L.	Amaranthus albus L.	Flora of Tajikistan (Flora Tadżykistanu) - Middle Asia; Amaranthus albus L.; Tadżykistan; Pamir (Pamir Mts.) - wschodni Tadżykistan (West Tajikistan); (Pamiro-Ałaj) - "Rejon Zachodniopamirski"; we wsi Kalaykulumb (Darwaz) (droga M41); przydroże, w szczelinie krawężnika; N38°27'23'' E70°47'22''; Wys.1260 m n.p.m.; Data: zb.: 06.07.2008; Leg. M. Nobis; Det. M. Nobis; pkt 3	TJ	we wsi Kalaykulumb (Darwaz) (droga M41)	przydroże, w szczelinie krawężnika	M. Nobis	M. Nobis	2008-07-06
UJ-KRA-P-123511-N	KRA-P-421594	Amaranthus blitoides S.Watson	Amaranthus blitoides S. Wats.	Flora of Tajikistan (Flora Tadżykistanu) - Middle Asia; Amaranthus blitoides S. Wats.; Tadżykistan; "Rejon Południowo-Tadżykistański A"; Duszanbe; w pobliżu torów kolejowych (przy rynsztoku), przy ul. Kh. Nazarov; przydroża; N38°33'26'' E68°47'26''; Wys. ok. 940 m n.p.m.; Data: zb.: 19.06.2007; Leg. M. Nobis; Det. M. Nobis	TJ	Duszanbe; w pobliżu torów kolejowych (przy rynsztoku), przy ul. Kh. Nazarov	przydroża	M. Nobis	M. Nobis	2007-06-19
UJ-KRA-P-123512-N	KRA-P-365771	Amaranthus blitum L.	Amaranthus blitum L.	Flora of Tajikistan (Flora Tadżykistanu) - Middle Asia; Amaranthus blitum L.; Tadżykistan; "Rejon Południowo-Tadżykistański A"; Duszanbe cz. S, przy ul. Aini; wydeptywane przydroże / szczeliny płyt chodnika; Wys. 900 m n.p.m.; Data: zb.: 12.07.2009; Leg. M. Nobis; Det. M. Nobis; st. 2	TJ	Duszanbe cz. S, przy ul. Aini	wydeptywane przydroże / szczeliny płyt chodnika	M. Nobis	M. Nobis	2009-07-12
UJ-KRA-P-123513-N	KRA-P-477728	Amaranthus caudatus L.	Amaranthus caudatus L.	Herbarium Insitute of Botany Chinese Academy of Sciences, Beijing (PE); Amaranthus caudatus L.; Beijing Botanical Gardens,CAS, China Cult.; Wys. 90 m n.p.m.; Pkt. Zb.: /Nr zb.: 2016-239; Data: zb.: 28.07.2016; Leg. Zhiyun Zhang et al.; Det. Zhiyun Zhang; Amaranthaceae	CN	Beijing Botanical Gardens,CAS, China Cult.		Zhiyun Zhang et al.	M. Nobis	2016-07-28
UJ-KRA-P-123514-N	KRA-P-	Amaranthus deflexus L.	Amaranthus deflexus L.	Amaranthus deflexus L.; Tadżykistan; Middle Asia, Dushanbe; Rudahi St.; roadside between flagstones; Data: zb.: 10.07.2009; Leg. M. Nobis; Det. M. Nobis	TJ	Middle Asia, Dushanbe; Rudahi St.	roadside between flagstones	M. Nobis	M. Nobis	2009-07-10
UJ-KRA-P-123515-N	KRA-P-439095	Amaranthus deflexus L.	Amaranthus deflexus L.	Amaranthus deflexus L.; Tadżykistan; Middle Asia, Dushanbe; Rudahi St.; roadside between flagstones; Data: zb.: 10.07.2009; Leg. M. Nobis; Det. M. Nobis	TJ	Middle Asia, Dushanbe; Rudahi St.	roadside between flagstones	M. Nobis	M. Nobis	2009-07-10
UJ-KRA-P-123516-N	KRA-P-439094	Amaranthus deflexus L.	Amaranthus deflexus L.	Amaranthus deflexus L.; Tadżykistan; Middle Asia, Dushanbe; Rudahi St.; roadside between flagstones; Data: zb.: 10.07.2009; Leg. M. Nobis; Det. M. Nobis; Etykieta rewizyjna: Amaranthus deflexus L., rev./Det. M. Nobis 2011	TJ	Middle Asia, Dushanbe; Rudahi St.	roadside between flagstones	M. Nobis	M. Nobis	2009-07-10
UJ-KRA-P-123517-N	KRA-P-365770	Amaranthus blitum subsp. oleraceus (L.) Costea	Amaranthus lividus L.	Flora of Tajikistan (Flora Tadżykistanu) - Middle Asia; Amaranthus lividus L.; Tadżykistan; "Rejon Południowo-Tadżykistański A"; Duszanbe cz. S; przy ul. Aini; wydeptywane przydroże / szczeliny płyt chodnika; Wys. 900 m n.p.m.; Data: zb.: 12.07.2009; Leg. M. Nobis; Det. M. Nobis; 2	TJ	Duszanbe cz. S; przy ul. Aini	wydeptywane przydroże / szczeliny płyt chodnika	M. Nobis	M. Nobis	2009-07-12
UJ-KRA-P-123518-N	KRA-P-421590	Amaranthus blitum subsp. oleraceus (L.) Costea	Amaranthus lividus L.	Flora of Tajikistan (Flora Tadżykistanu) - Middle Asia; Amaranthus lividus L.; Tadżykistan; "Rejon Południowo-Tadżykistański A"; Duszanbe cz. S; przy oczyszczalni ścieków; N38°29'56'' E68°45'44''; Wys. 722 m n.p.m.; Data: zb.: 03.06.2007; Leg. M. Nobis, M. Kozak, A. Nowak; Det. M. Nobis	TJ	Duszanbe cz. S	przy oczyszczalni ścieków	M. Nobis, M. Kozak, A. Nowak	M. Nobis	2007-06-03
UJ-KRA-P-123519-N	KRA-P-421991	Amaranthus blitum subsp. oleraceus (L.) Costea	Amaranthus lividus L.	Flora of Tajikistan (Flora Tadżykistanu) - Middle Asia; Amaranthus lividus L.; Tadżykistan; "Rejon Południowo-Tadżykistański A"; Amaranthus lividus L.; Tadżykistan; "Rejon Południowo-Tadżykistański A"; Duszanbe; przy ul. Tekhran; przydroże; Wys. 940 m n.p.m.; Data: zb.: 09.07.2009; Leg. T. Kowalczyk, M. Nobis; Det. M. Nobis	TJ	Duszanbe; przy ul. Tekhran	przydroże	T. Kowalczyk, M. Nobis	M. Nobis	2009-07-09
UJ-KRA-P-123520-N	KRA-P-421592	Amaranthus blitum subsp. oleraceus (L.) Costea	Amaranthus lividus L.	Flora of Tajikistan (Flora Tadżykistanu) - Middle Asia; Amaranthus lividus L.; Tadżykistan; "Rejon Południowo-Tadżykistański A"; Duszanbe cz. S; przy rzece Duszanbejce; zbiorowiska kamieńców nadrzecznych; N38°31'04'' E68°46'15''; Wys. 746 m n.p.m.; Data: zb.: 03.06.2007; Leg. M. Nobis, M. Kozak, A. Nowak; Det. M. Nobis; st.1	TJ	Duszanbe cz. S; przy rzece Duszanbejce	zbiorowiska kamieńców nadrzecznych	M. Nobis, M. Kozak, A. Nowak	M. Nobis	2007-06-03
UJ-KRA-P-123521-N	KRA-P-421593	Amaranthus blitum subsp. oleraceus (L.) Costea	Amaranthus lividus L.	Flora of Tajikistan (Flora Tadżykistanu) - Middle Asia; Amaranthus lividus L.; Tadżykistan; "Rejon Południowo-Tadżykistański A"; Duszanbe cz. S; przy rzece Duszanbejce; zbiorowiska kamieńców nadrzecznych; N38°31'04'' E68°46'15''; Wys. 746 m n.p.m.; Data: zb.: 03.06.2007; Leg. M. Nobis, M. Kozak, A. Nowak; Det. M. Nobis; st.1	TJ	Duszanbe cz. S; przy rzece Duszanbejce	zbiorowiska kamieńców nadrzecznych	M. Nobis, M. Kozak, A. Nowak	M. Nobis	2007-06-03
UJ-KRA-P-123522-N	KRA-P-421591	Amaranthus blitum subsp. oleraceus (L.) Costea	Amaranthus lividus L.	Flora of Tajikistan (Flora Tadżykistanu) - Middle Asia; Amaranthus lividus L.; Tadżykistan; "Rejon Południowo-Tadżykistański A"; Duszanbe cz. S; przy rzece Duszanbejce; zbiorowiska ruderalne; N38°34'95,1'' E68°48'82,3''; Wys. 730 m n.p.m.; Data: zb.: 03.06.2007; Leg. M. Nobis, M. Kozak, A. Nowak; Det. M. Nobis	TJ	Duszanbe cz. S; przy rzece Duszanbejce	zbiorowiska ruderalne	M. Nobis, M. Kozak, A. Nowak	M. Nobis	2007-06-03
UJ-KRA-P-123523-N	KRA-P-365769	Amaranthus retroflexus L.	Amaranthus retroflexus L.	Flora of Tajikistan (Flora Tadżykistanu) - Middle Asia; Amaranthus retroflexus L.; Tadżykistan; "Rejon Południowo-Tadżykistański A"; Duszanbe cz. S; przy ul. Aini; wydeptywane przydroże / szczeliny płyt chodnika; Wys. 900 m n.p.m.; Data: zb.: 12.07.2009; Leg. M. Nobis; Det. M. Nobis; st. 2	TJ	Duszanbe cz. S; przy ul. Aini	wydeptywane przydroże / szczeliny płyt chodnika	M. Nobis	M. Nobis	2009-07-12
UJ-KRA-P-123524-N	KRA-P-500658	Amaranthus	Amaranthus	Flora of Tajikistan (Flora Tadżykistanu); Amaranthus; Tadżykistan; Pamir Alai Mts; Góry Mogoltau część NE, ok. 2 km na N od Chudźandu; murawa stepowa; N40°20'14'' E69°41'15''; Wys. 410 m n.p.m.; Eksp. SE; Nach. 20°; Data: zb.: 04.06.2010; Leg. M. Nobis; wp 430	TJ	Góry Mogoltau część NE, ok. 2 km na N od Chudźandu	murawa stepowa	M. Nobis		2010-06-04
UJ-KRA-P-123525-N	KRA-P-460192	Amaranthus	Amaranthus	Flora of Tajikistan (Flora Tadżykistanu) - Middle Asia; Amaranthus; Tadżykistan; "Rejon Południowo-Tadżykistański A"; Duszanbe; przy ul. Tekhran; przydroże; Wys. ok. 940 m n.p.m.; Data: zb.: 09.07.2009; Leg. T. Kowalczyk, M. Nobis	TJ	Duszanbe; przy ul. Tekhran	przydroże	T. Kowalczyk, M. Nobis		2009-07-09
UJ-KRA-P-123526-N	KRA-P-460195	Amaranthus	Amaranthus	Flora of Tajikistan (Flora Tadżykistanu) - Middle Asia; Amaranthus; Tadżykistan; "Rejon Południowo-Tadżykistański A"; Duszanbe; przy ul. Korgar; przydroże; Wys. ok. 940 m n.p.m.; Data: zb.: 09.07.2009; Leg. T. Kowalczyk, M. Nobis	TJ	Duszanbe; przy ul. Korgar	przydroże	T. Kowalczyk, M. Nobis		2009-07-09
UJ-KRA-P-123527-N	KRA-P-421595	Amaranthus	Amaranthus	Flora of Tajikistan (Flora Tadżykistanu) - Middle Asia; Amaranthus; Tadżykistan; "Rejon Południowo-Tadżykistański A"; Duszanbe; w pobliżu torów kolejowych (przy rynsztoku), przy ul. Kh. Nazarov; przydroża; N38°33'26'' E68°47'26''; Wys. ok. 940 m n.p.m.; Data: zb.: 19.06.2007; Leg. M. Nobis	TJ	Duszanbe; w pobliżu torów kolejowych (przy rynsztoku), przy ul. Kh. Nazarov	przydroża	M. Nobis		2007-06-19
UJ-KRA-P-123528-N	KRA-P-453020	Amaranthus	Amaranthus	Flora of Tajikistan (Flora Tadżykistanu) - Middle Asia; Amaranthus; Tadżykistan; Góry Fańskie (Fann Mts.) - pasmo górskie na pograniczu Gór Zerawszańskich i Hissarskich (Pamiro-Ałtaj) - "Rejon Zerawszański B"; Allovodin (dol. Pasruddarii, przy drodze na przeł. Kaznok), na terenie Alplagieru; przy zabudowaniach i na przydrożu; Wys. 2650 m n.p.m.; Data: zb.: 21.06.2007; Leg. M. Kozak, A. Nowak	TJ	Allovodin (dol. Pasruddarii, przy drodze na przeł. Kaznok), na terenie Alplagieru	przy zabudowaniach i na przydrożu	M. Kozak, A. Nowak		2007-06-21
UJ-KRA-P-123529-N	KRA-P-480167			National Herbarium (PE), Institute of Botany the Chinese Academy of Sciences; Bayahaote Co.; Alashazuoqi, Inner Mongolia, China; on desert; Wys.1322 m n.p.m.; Pkt. zb./Nr zb.: 141078; Data: zb.: 30.07.2004; Leg. Chen You-Sheng et al.	CN	Alashazuoqi, Inner Mongolia, China	on desert	Chen You-Sheng et al..		2004-07-30
UJ-KRA-P-123530-N	KRA-P-531212	Krascheninnikovia ceratoides (L.) Gueldenst.	Krascheninnikovia ceratoides (L.) Gueldenst	Flora of Tajikistan (Flora Tadżykistanu); Krascheninnikovia ceratoides (L.) Gueld.; Tadżykistan; Pamiro-Alai; Iskanderkul - […]; Data: zb.: 17.09.2010; Leg. M. Nobis; Det. M. Nobis	TJ	Iskanderkul - […]		M. Nobis	M. Nobis	2010-09-17
UJ-KRA-P-123531-N	KRA-P-562689	Krascheninnikovia ceratoides (L.) Gueldenst.	Krascheninnikovia ceratoides	Flora of Tajikistan (Flora Tadżykistanu); Krascheninnikovia ceratoides; Tadżykistan; Gorno-Badakhshan Automonous Region; Eastern Pamir; near Rangkul lake, ca.115 km NE of Alichur, ca. 39 km NNE of Murghab; roadside; N38.461264° E74.232294°; Wys. 3791 m n.p.m.; Data: zb.: 28.07.2019; wp 1399; Leg. E. Klichowska, A. Wróbel	TJ	near Rangkul lake, ca.115 km NE of Alichur, ca. 39 km NNE of Murghab	roadside	E. Klichowska, A. Wróbel		2019-07-28
UJ-KRA-P-123532-N	KRA-P-108391	Agriophyllum squarrosum (L.) Moq.	Agriophyllum pungens (Vahl) Link ex A.Dietr.	Agriophyllum pungens (Vahl) Link; Mongolia; Ajmak Południowo-Gobijski; nemegt; Data: zb.: 28.07-20.08.1965; Leg. J. Małecki; Det. A. Pacyna	MN	Ajmak Południowo-Gobijski	nemegt	J. Małecki	A. Pacyna	28.07-20.08.1965
UJ-KRA-P-123533-N	KRA-P-107899	Anabasis brevifolia C.A.Mey.	Anabasis brevifolia C. A. Mey.	Anabasis brevifolia C. A. Mey.; Mongolia; Wyżyna Południowo-Changajska; na S od Bajanchongor; półpustynia; Data: zb.: 18.08.1975; Leg. A. Pacyna; Det. A. Pacyna	MN	na S od Bajanchongor	półpustynia	A. Pacyna	A. Pacyna	1975-08-18
UJ-KRA-P-123534-N	KRA-P-108392	Anabasis brevifolia C.A.Mey.	Anabasis brevifolia C. A. Mey.	Anabasis brevifolia C. A. Mey.; Mongolia; Ajmak Połdniowo-Gobijski; nemegt; Data: zb.: 28.07-20.08.1965; Leg. J. Małecki; Det. A. Pacyna	MN		nemegt	J. Małecki	A. Pacyna	28.07-20.08.1965
UJ-KRA-P-123535-N	KRA-P-108364	Anabasis brevifolia C.A.Mey.	Anabasis brevifolia C. A. Mey.	Anabasis brevifolia C. A. Mey.; Mongolia; Ajmak Połdniowo-Gobijski; nemegt; Data: zb.: 28.07-20.08.1965; Leg. J. Małecki; Det. A. Pacyna	MN		nemegt	J. Małecki	A. Pacyna	28.07-20.08.1965
UJ-KRA-P-123536-N	KRA-P-100285	Anabasis brevifolia C.A.Mey.	Anabasis brevifolia C. A. Mey.	Anabasis brevifolia C. A. Mey.; Mongolia; Ajmak Bajanchongor; Wyżnyna Południowo-Changijska; półpustynia; Data: zb.: 18.08.1975; Leg. A. Pacyna; Det. A. Pacyna	MN		półpustynia	A. Pacyna	A. Pacyna	1974-08-18
UJ-KRA-P-123537-N	KRA-P-107900	Anabasis brevifolia C.A.Mey.	Anabasis brevifolia C. A. Mey.	Anabasis brevifolia C. A. Mey.; Mongolia; Wyżyna Południowo-Changajska; półpustynia; Data: zb.: 26.06.1974; Leg. A. Pacyna; Det. A. Pacyna	MN		półpustynia	A. Pacyna	zb./Nr zb.: 141078; Data: zb.: 30.07.2004; Leg. Chen You-Sheng et al.	1974-06-26
UJ-KRA-P-123538-N	KRA-P-420604	Atriplex halimus L.	Atriplex halimus	Atriplex halimus; Palestyna; wyschnięte zbocza koło Morza Martwego; Data: zb.: 27.04.1999; Leg. H. Trzcińska-Tacik; Det. B. Zemanek	PSE		wyschnięte zbocza koło Morza Martwego	H. Trzcińska-Tacik	B. Zemanek	1999-04-27
UJ-KRA-P-123539-N	KRA-P-420602	Atriplex halimus L.	Atriplex halimus	Atriplex halimus; Palestyna; wyschnięte zbocza koło Morza Martwego; Data: zb.: 27.04.1999; Leg. H. Trzcińska-Tacik; Det. B. Zemanek	PSE		wyschnięte zbocza koło Morza Martwego	H. Trzcińska-Tacik	B. Zemanek	1999-04-27
UJ-KRA-P-123540-N	KRA-P-107894	Atriplex sibirica L.	Atriplex sibirica L.	Atriplex sibirica L.; Mongolia; Gobi; Kotlina Jezior u podnóża Ałtaju Gobijskiego; otoczenie jez. Bon-Cagan-Nur; półpustynia; Wys. 1350 m n.p.m.; Data: zb.: 18.08.1975; Leg. A. Pacyna; Det. A. Pacyna	MN	Kotlina Jezior u podnóża Ałtaju Gobijskiego; otoczenie jez. Bon-Cagan-Nur	półpustynia	A. Pacyna	A. Pacyna	1975-08-18
UJ-KRA-P-123541-N	KRA-P-529303	Atriplex tatarica L.	Atriplex tatarica L.	Flora of Tajikistan (Flora Tadżykistanu); Atriplex tatarica L.; Tadżykistan; Południowy Tadżyskistan, Pamiro-Alai; Labi-Ob.; przydroża; Data: zb.: 16.09.2010; Leg. M. Nobis; Det. M. Nobis; stan.1	TJ	Labi-Ob.	przydroża	M. Nobis	M. Nobis	2010-09-16
UJ-KRA-P-123542-N	KRA-P-562691	Atriplex	Atriplex	Flora of Tajikistan (Flora Tadżykistanu); Atriplex; Tadżykistan; Khalton Region; Darvaz Range, ca. 47 km E of Vose, ca.146 km SE of Dushanbe; rocks; N37.812502° E70.166111°; Wys.1450 m n.p.m.; Data: zb.: 24.07.2019; Leg. E. Klichowska, A. Wróbel; wp 1359	TJ	Darvaz Range, ca. 47 km E of Vose, ca.146 km SE of Dushanbe	rocks	E. Klichowska, A. Wróbel		2019-07-24
UJ-KRA-P-123543-N	KRA-P-529355	Atriplex	Atriplex	Flora of Tajikistan (Flora Tadżykistanu); Atriplex; Południowy Tadżyskistan, Pamiro-Alai; Tigrovaya Balka; przydroża; N37°23'52,72'' E68°29'29,56''; Wys. 336 m n.p.m.; Data: zb.: 16.09.2010; Leg. M. Nobis	TJ	Tigrovaya Balka	przydroża	M. Nobis		2010-09-16
UJ-KRA-P-123544-N	KRA-P-531241	Atriplex	Atriplex	Flora of Tajikistan (Flora Tadżykistanu); Atriplex; Tadżyskistan, Pamiro-Alai; Dzhidzhikrut; przydroża; Data: zb.: 17.09.2010; Leg. M. Nobis	TJ	Dzhidzhikrut	przydroża	M. Nobis		2010-09-17
UJ-KRA-P-123545-N	KRA-P-514980	Atriplex	Atriplex […]	Flora of Tajikistan (Flora Tadżykistanu); Atriplex […]; Tadżykistan; Dolina rzeki Vaszan (Vashan River Valley); Rejon Zerawszański B (Zeravshan region B) - Zachodni Tadżykistan (Western Tajikistan) Pamir Alai Mts; Góry Zerawszańskie; dolina rzeki Vshan, okolice wsi Vashan koło Urmetan; murawa stepowa na zachodnim skłonie gór; N39°25'30'' E68°16'59''; Wys.1405 m n.p.m.; Eksp. W; Nach. 5°; Data: zb…	TJ	Góry Zerawszańskie; dolina rzeki Vshan, okolice wsi Vashan koło Urmetan	murawa stepowa na zachodnim skłonie gór	M. Nobis, A. Nowak	M. Nobis	2015-06-01
UJ-KRA-P-123546-N	KRA-P-485821	Atriplex	Atriplex	Zielnik Instytutu Biologii Uniwersytetu Śląskiego w Katowicach; Atriplex; Iran; na płn. brzegu jeziora Urmia (Rezayeh) koło miejscowości Chubatno na terenach przybrzeżnych silnie zasolonych; zbiorowisko roślinności halofilnej; Data: zb.: 12.08.1972; Leg. S. Cabała	IR	na płn. brzegu jeziora Urmia (Rezayeh) koło miejscowości Chubatno na terenach przybrzeżnych silnie zasolonych	zbiorowisko roślinności halofilnej	S. Cabała		1972-08-12
UJ-KRA-P-123547-N	KRA-P-485808	Atriplex	Atriplex	Zielnik Instytutu Biologii Uniwersytetu Śląskiego w Katowicach; Atriplex; Iran; na płn. brzegu jeziora Urmia (Rezayeh) koło miejscowości Chubatno na terenach przybrzeżnych silnie zasolonych; zbiorowisko roślinności halofilnej; Data: zb.: 12.08.1972; Leg. S. Cabała	IR	na płn. brzegu jeziora Urmia (Rezayeh) koło miejscowości Chubatno na terenach przybrzeżnych silnie zasolonych	zbiorowisko roślinności halofilnej	S. Cabała		1972-08-12
UJ-KRA-P-123548-N	KRA-P-474567	Atriplex	Atriplex	Insitute of Botany Chinese Academy of Sciences China National, Herbarium (PE); Atriplex; Chiny; Tianhu Zhongning Co.; Ningxia Hui A. R. China; on sandy land near water; Pkt. zb./Nr zb.: TH-2; Data: zb.: 30.07.2014; Leg. Shang QU, Ya Mian Zhang	CN	Ningxia Hui A. R. China	on sandy land near water	Shang QU, Ya Mian Zhang		2014-07-30
UJ-KRA-P-123549-N	KRA-P-107880	Axyris hybrida L.	Axyris hybrida L.	Axyris hybrida L.; Mongolia; Ajmak Bajanchogor; somon Gałuut, góry Changaj, dol. Sant; boczna od Cagan-Turutuingoł; murawa na dnie doliny w miejscu po jurcie; Wys. 2150 m n.p.m.; Eksp. NW; Data: zb.: 31.07.1979; zdj. 69,2; Leg. A. Pacyna; Det. A. Pacyna	MN	somon Gałuut, góry Changaj, dol. Sant; boczna od Cagan-Turutuingoł	murawa na dnie doliny w miejscu po jurcie	A. Pacyna	A. Pacyna	1979-07-31
UJ-KRA-P-123550-N	KRA-P-107881	Axyris hybrida L.	Axyris hybrida L.	Axyris hybrida L.; Mongolia; Ajmak Bajanchogor; somon Gałuut, góry Changaj, dol. Sant; boczna od Cagan-Turutuingoł; łąka z Hordeum brevisubulatum na dnie doliny; Wys. 2110 m n.p.m.; Data: zb.: 31.07.1975; zdj. 65,28; Leg. A. Pacyna; Det. A. Pacyna	MN	somon Gałuut, góry Changaj, dol. Sant; boczna od Cagan-Turutuingoł	łąka z Hordeum brevisubulatum na dnie doliny	A. Pacyna	A. Pacyna	1975-07-31
UJ-KRA-P-123551-N	KRA-P-100282	Axyris prostrata L.	Axyris prostrata L.	Axyris prostrata L.; Mongolia; Bajanchogor; step; Data: zb.: 18.08.1975; Leg. A. Pacyna; Det. A. Pacyna	MN		step	A. Pacyna	A. Pacyna	1975-08-18
UJ-KRA-P-123552-N	KRA-P-531240	Bassia	Bassia	Flora of Tajikistan (Flora Tadżykistanu); Bassia; Tadżykistan; Pamiro-Alai; Duszanbe; Data: zb.: 17.09.2010; Leg. M. Nobis; Det. M. Nobis	TJ	Duszanbe		M. Nobis	M. Nobis	2010-09-17
UJ-KRA-P-123553-N	KRA-P-107896	Bassia dasyphylla (Fisch. & C.A.Mey.) Kuntze	Bassia dasyphylla (Fisch. et Mey.) Kuntze	Bassia dasyphylla (Fisch. et Mey.) Kuntze (Echinopsilon divaricatum Kar. et Kir.); Mongolia; Bajanchogor; step; Data: zb.: 18.08.1975; Leg. A. Pacyna; Det. A. Pacyna	MN		step	A. Pacyna	A. Pacyna	1975-08-18
UJ-KRA-P-123554-N	KRA-P-100288	Bassia dasyphylla (Fisch. & C.A.Mey.) Kuntze	Bassia dasyphylla (Fisch. et Mey.) Kuntze	Bassia dasyphylla (Fisch. et Mey.) Kuntze (Echinopsilon divaricatum Kar. et Kir.); Mongolia; Wyżyna Południowo-Changajska; na S od Bajanchongor; półpustynia; Data: zb.: 18.08.1975; Leg. A. Pacyna; Det. A. Pacyna	MN	na S od Bajanchongor	półpustynia	A. Pacyna	A. Pacyna	1975-08-18
UJ-KRA-P-123555-N	KRA-P-485802	Ceratocarpus arenarius L.	Ceratocarpus arenarius	Zielnik Instytutu Biologii Uniwersytetu Śląskiego w Katowicach; Ceratocarpus arenarius; Iran; 15 km od Kaschan na skraju Słonej Pustyni; zbiorowiska roślinności pustynnej, fragment pustyni skalistej; Data: zb.: 08.09.1972; Leg. S. Cabała	IR	15 km od Kaschan na skraju Słonej Pustyni	zbiorowiska roślinności pustynnej, fragment pustyni skalistej	S. Cabała		1972-09-08
UJ-KRA-P-123556-N	KRA-P-486131	Ceratocarpus arenarius L.	Ceratocarpus arenarius	Zielnik Instytutu Biologii Uniwersytetu Śląskiego w Katowicach; Ceratocarpus arenarius; Iran; 15 km od Kaschan na skraju Słonej Pustyni; zbiorowiska roślinności pustynnej, fragment pustyni skalistej; Data: zb.: 08.09.1972; Leg. S. Cabała	IR	15 km od Kaschan na skraju Słonej Pustyni	zbiorowiska roślinności pustynnej, fragment pustyni skalistej	S. Cabała		1972-09-08
UJ-KRA-P-123557-N	KRA-P-486132	Ceratocarpus arenarius L.	Ceratocarpus arenarium	Ceratocarpus arenarium; Iran; 15 km od Kaschan na skraju Słonej Pustyni; zbiorowiska roślinności pustynnej, fragment pustyni skalistej; Data: zb.: 08.09.1972; Leg. S. Cabała	IR	15 km od Kaschan na skraju Słonej Pustyni	zbiorowiska roślinności pustynnej, fragment pustyni skalistej	S. Cabała		1972-09-08
UJ-KRA-P-123558-N	KRA-P-478299	Ceratocarpus arenarius L.	Ceratocarpus utriculosus Bluck	Flora of Kyrgyzstan (Flora Kirgistanu); Ceratocarpus utriculosus Bluck; ca.1,5 km N from At-Bashi; steppe grassland; N41°11'16,74'', E75°47'40.86''; Wys. 2074 m n.p.m.; Data: zb.: 06.07.2017; Leg. M. Nobis, E. Klichowska, A. Wróbel, A. Nowak; Det. M. Nobis; wp. 936	KG	ca.1,5 km N from At-Bashi	steppe grassland	M. Nobis, E. Klichowska, A. Wróbel, A. Nowak	M. Nobis	2017-07-06
UJ-KRA-P-123559-N	KRA-P-477932	Ceratocarpus arenarius L.	Ceratocarpus utriculosus Bluck	Flora of Kyrgyzstan (Flora Kirgistanu); Ceratocarpus utriculosus Bluck; Kirgistan; ca.15 km SE from Torkent, near NE coast of Toktogul Reservoir; grassland; N41°48'09,84'' E73°11'36,08''; Wys. 964 m n.p.m.; Eksp. W; Nach. 40°; Pkt. Zb.: / Nr zb.:; Data: zb.: 29.06.2017; Leg. M. Nobis, E. Klichowska, A. Wróbel, A. Nowak; Det. M. Nobis; wp. 869	KG	ca.15 km SE from Torkent, near NE coast of Toktogul Reservoir	grassland	M. Nobis, E. Klichowska, A. Wróbel, A. Nowak	M. Nobis	2017-06-29
UJ-KRA-P-123560-N	KRA-P-468482	Ceratocarpus arenarius L.	Ceratocarpus utriculosus Bluck	Flora of Kyrgyzstan (Flora Kirgistanu); Ceratocarpus utriculosus Bluck; Kirgistan; 3 km W of Sary-Mogul (near the road; 34 km W of Sary-Tash); steppe on sands; N39°40'11,65'' E72°51'01,17''; Wys. 2930 m n.p.m.; Data: zb.: 24.07.2016; Leg. M. Nobis, A. Nobis; Det. M. Nobis; phyto 14, wp. 731	KG	3 km W of Sary-Mogul (near the road; 34 km W of Sary-Tash)	steppe on sands	A. Nobis, M. Nobis	M. Nobis	2016-07-24
UJ-KRA-P-123561-N	KRA-P-456797	Ceratocarpus arenarius L.	Ceratocarpus utriculosus Bluck	Flora of Tajikistan (Flora Tadżykistanu) - Middle Asia; Ceratocarpus utriculosus Bluck; Tadżykistan; Góry Fańskie (Fann Mts.) - pasmo górskie na pograniczu Gór Zerawszańskich i Hissarskich (Pamiro-Ałtaj) - "Rejon Zerawszański B"; pomiędzy wsią Sarytag a jeziorem Ikanderkul (w pobliżu drogi prowadzącej do wsi Sarytag) - na W od bazy turystycznej Varzob; wysokogórski step kamienisty na lewym stoku …	TJ	pomiędzy wsią Sarytag a jeziorem Ikanderkul (w pobliżu drogi prowadzącej do wsi Sarytag) - na W od bazy turystycznej Varzob	wysokogórski step kamienisty na lewym stoku rzeki Karakul	M. Nobis, M. Kozak, A. Nowak	M. Nobis	2007-06-13
UJ-KRA-P-123562-N	KRA-P-435558	Ceratocarpus arenarius L.	Ceratocarpus utriculosus Bluck	Flora of Tajikistan (Flora Tadżykistanu) - Middle Asia; eratocarpus utriculosus Bluck; Tadżykistan; Góry Fańskie (Fann Mts.) - pasmo górskie na pograniczu Gór Zerawszańskich i Hissarskich (Pamiro-Ałtaj) - "Rejon Zerawszański B"; na W od jeziora Iskanderkul - dol. Rzeki Sarytag; kamienisty step górski, przydroże; Wys. 2250 m n.p.m.; Data: zb.: 15.06.2008; Leg. M. Nobis, M. Kozak, A. Nowak; Det. M.…	TJ	na W od jeziora Iskanderkul - dol. Rzeki Sarytag	kamienisty step górski, przydroże	M. Nobis, M. Kozak, A. Nowak	M. Kozak	2008-06-15
UJ-KRA-P-123563-N	KRA-P-435557	Ceratocarpus arenarius L.	Ceratocarpus utriculosus Bluck	Flora of Tajikistan (Flora Tadżykistanu) - Middle Asia; Ceratocarpus utriculosus Bluck; Tadżykistan; Góry Fańskie (Fann Mts.) - pasmo górskie na pograniczu Gór Zerawszańskich i Hissarskich (Pamiro-Ałtaj) - "Rejon Zerawszański B"; na W od jeziora Iskanderkul - dol. Rzeki Sarytag; kamienisty step górski, przydroże; Wys. 2250 m n.p.m.; Data: zb.: 15.06.2008; Leg. M. Nobis, M. Kozak, A. Nowak; Det. M…	TJ	na W od jeziora Iskanderkul - dol. Rzeki Sarytag	kamienisty step górski, przydroże	M. Nobis, M. Kozak, A. Nowak	M. Kozak	2008-06-15
UJ-KRA-P-123564-N	KRA-P-488420	Ceratocarpus	Ceratocarpus	Flora of Kyrgyzstan (Flora Kirgistanu); Ceratocarpus; Kirgistan; Naryn Region; ca. 9 km to the East from Aral village, near the road A367; steppe on the roadside; N41°53'13,80'' E74°19'07,10''; Wys.1526 m n.p.m.; Data: zb.: 30.07.2016; Leg. A. Nobis, M. Nobis; wp. 819	KG	ca. 9 km to the East from Aral village, near the road A367	steppe on the roadside	A. Nobis, M. Nobis		2016-07-30
UJ-KRA-P-123565-N	KRA-P-462799	Ceratocarpus	Ceratocarpus	Flora of South Kazakhstan; Ceratocarpus; Kazachstan; South Kazakhstan; in SW part of Balkhash Lake, near Zhastar, ca.190 km SW of Balkhash city; by the road; N45°32'24'' E73°30'41''; Wys. 390 m n.p.m.; Data: zb.: 23.05.2014; Leg. M. Nobis, P. Gudkowa; Det. M. Nobis; wp. 245	KZ	in SW part of Balkhash Lake, near Zhastar, ca.190 km SW of Balkhash city	by the road	M. Nobis, P. Gudkowa	M. Nobis	2014-05-23
UJ-KRA-P-123566-N	KRA-P-108390	Chenopodium acuminatum Willd.	Chenopodium acuminatum Willd.	Chenopodium acuminatum Willd.; Mongolia; Mongolia pd.; Ajmak pd gobijski; k. Gurwante w Kotlinie Nemegetańskiej; pustynia; Data: zb.: 11.06.1964; Leg. K. Kowalski; Det. A. Pacyna	MN	k. Gurwante w Kotlinie Nemegetańskiej	pustynia	K. Kowalski	A. Pacyna	1964-06-11
UJ-KRA-P-123567-N	KRA-P-107892	Chenopodium acuminatum Willd.	Chenopodium acuminatum Willd.	Chenopodium acuminatum Willd.; Mongolia; Brajanchongor; step; Data: zb.: 18.08.1975; Leg. A. Pacyna; Det. A. Pacyna	MN	Brajanchongor	step	A. Pacyna	A. Pacyna	1964-06-11
UJ-KRA-P-123568-N	KRA-P-107889	Chenopodium acuminatum Willd.	Chenopodium acuminatum Willd.	Chenopodium acuminatum Willd.; Mongolia; Ałtaj Gobijski, Pasmo Iche Bogdo; pod Iche Bogdo; kamieniste dno doliny; Data: zb.: 27.06.1974; Leg. A. Pacyna; Det. H. Trzcińska-Tacik	MN	pod Iche Bogdo	kamieniste dno doliny	A. Pacyna	H. Trzcińska-Tacik	1975-08-18
UJ-KRA-P-123569-N	KRA-P-107888	Chenopodium acuminatum Willd.	Chenopodium acuminatum Willd.	Chenopodium acuminatum Willd.; Mongolia; Ałtaj Gobijski; na N od Bajan Cagan Somonu; dno skalnego wąwozu; Data: zb.: 20.08.1975; Leg. A. Pacyna; Det. A. Pacyna	MN	na N od Bajan Cagan Somonu	dno skalnego wąwozu	A. Pacyna	A. Pacyna	1975-08-20
UJ-KRA-P-123570-N	KRA-P-485809	Chenopodium album agg.	Chenopodium album	Chenopodium album; Iran; w rejonie Shansawar; w dolinie głównego potoku koło wsi Dżal; zbiorowisko lasu bukowego; Data: zb.: 22.08.1972; Leg. S. Cabała	IR	w dolinie głównego potoku koło wsi Dżal	zbiorowisko lasu bukowego	S. Cabała		1972-08-22
UJ-KRA-P-123571-N	KRA-P-475072	Chenopodium album agg.	Chenopodium album agg.	Chenopodium album agg.; Kirgistan; na NE od Taszkumyr; przy drodze; Data: zb.: 05.07.2015; Leg. M. Nobis; Det. M. Nobis	KG	przy drodze		M. Nobis	M. Nobis	1972-08-22
UJ-KRA-P-123572-N	KRA-P-107882	Chenopodium album L.	Chenopodium album L.	Chenopodium album L.; Mongolia; Ajmak Bajachongor, somon Gałłut; gór. Changaj, dol. Sant; boczna od Cagan-Turutuingoł; murawa na dnie doliny w miejscu po jurcie; Wys. 2150 m n.p.m.; Eksp. NW; Data: zb.: 31.07.1975; Leg. A. Pacyna; Det. A. Pacyna; zdj. 69,16	MN	gór. Changaj, dol. Sant; boczna od Cagan-Turutuingoł	murawa na dnie doliny w miejscu po jurcie	A. Pacyna	A. Pacyna	1975-07-31
UJ-KRA-P-123573-N	KRA-P-107868	Chenopodium album L.	Chenopodium album L.	Chenopodium album L.; Mongolia; Ajmak Centralny, somon Batsumber; Góry Chentej, dol. Sugnugurin-goł; na drodze w bocznej dolince; Wys.1200 m n.p.m.; Data: zb.: 31.07.1977; Leg. A. Pacyna; Det. A. Pacyna	MN	Góry Chentej, dol. Sugnugurin-goł	na drodze w bocznej dolince	A. Pacyna	M. Nobis	1977-07-31
UJ-KRA-P-123574-N	KRA-P-477923	Dysphania aristata (L.) Mosyakin & Clemants	Chenopodium aristatum L.	Chenopodium aristatum L.; Rosja; Syberia, Republ. Burjacja; 4 km na S od Tataurovo; na piaskach; Data: zb.: 31.07.2014; Leg. M. Nobis	RU	4 km na S od Tataurovo	na piaskach	M. Nobis		2014-07-31
UJ-KRA-P-123575-N	KRA-P-469190	Dysphania aristata (L.) Mosyakin & Clemants	Chenopodium aristatum L.	Flora of Kyrgyzstan (Flora Kirgistanu); Chenopodium aristatum L.; Kirgistan; 20 km W of Bokonbaevo (near the road; SW part of Issykkul Lake); steppe; N42°8'26,50; Wys. 2030 m n.p.m.; Eksp. N; Nach. 30°; Data: zb.: 01.08.2016; Leg. A. Nobis, M. Nobis; Det. M. Nobis; phyto 1, wp. 830	KG	20 km W of Bokonbaevo (near the road; SW part of Issykkul Lake)	steppe	A. Nobis, M. Nobis	M. Nobis	2016-08-01
UJ-KRA-P-123576-N	KRA-P-454760	Dysphania aristata (L.) Mosyakin & Clemants	Chenopodium aristatum L.	Flora of Sibirica (Flora Syberji); Chenopodium aristatum L.; Rosja; Respublica od Buriatia (Republika Burjacji); near Selenduma settl., ca.10 km SW of Gusinooziorsk; steppe grassland; N 50°55'51,29'' E106°12'19.88''; Wys. 570 m n.p.m.; Data: zb.: 01.08.2014; Leg. M. Nobis; Det. M. Nobis; wp. 391	RU	near Selenduma settl., ca.10 km SW of Gusinooziorsk	steppe grassland	M. Nobis	M. Nobis	2014-08-01
UJ-KRA-P-123577-N	KRA-P-477766	Dysphania botrys (L.) Mosyakin & Clemants	Chenopodium botrys L.	Flora of Kyrgyzstan (Flora Kirgistanu); Chenopodium botrys L.; Kirgistan; ca.14 km SW from Karaköl; N41°33'54,72'' E72°31'18,95''; Wys. 810 m n.p.m.; Data: zb.: 29.06.2017; Leg. M. Nobis, E. Klichowska, A. Wróbel, A. Nowak; Det. M. Nobis; wp. 874	KG	ca.14 km SW from Karaköl		M. Nobis, E. Klichowska, A. Wróbel, A. Nowak	M. Nobis	2017-06-29
UJ-KRA-P-123578-N	KRA-P-455074	Dysphania botrys (L.) Mosyakin & Clemants	Chenopodium botrys L.	Flora of Tajikistan (Flora Tadżykistanu) - Middle Asia; Chenopodium botrys L.; Tadżykistan; Duszanbe - "Rejon Południowo-Tadżykistański A"; nad rzeką Varzob, niedaleko Ogrodu Botanicznego; przydroże; Wys. ok. 900 m n.p.m.; Data: zb.: 01.06.2007; Leg. M. Kozak, M. Nobis, A. Nowak; Det. M. Nobis	TJ	Duszanbe, nad rzeką Varzob, niedaleko Ogrodu Botanicznego	przydroże	M. Kozak, M. Nobis, A. Nowak	M. Nobis	2007-06-01
UJ-KRA-P-123579-N	KRA-P-455070	Dysphania botrys (L.) Mosyakin & Clemants	Chenopodium botrys L.	Flora of Tajikistan (Flora Tadżykistanu) - Middle Asia; Chenopodium botrys L.; Tadżykistan; Duszanbe - "Rejon Południowo-Tadżykistański A"; południowa część miasta, nad rzeką Duszanbejką; kamieniec nad rzeką; Wys. 800 m n.p.m.; Data: zb.: 03.06.2007; Leg. M. Kozak, M. Nobis, A. Nowak; Det. M. Nobis	TJ	Duszanbe, południowa część miasta, nad rzeką Duszanbejką	kamieniec nad rzeką	M. Kozak, M. Nobis, A. Nowak	M. Nobis	2007-06-03
UJ-KRA-P-123580-N	KRA-P-434260	Dysphania botrys (L.) Mosyakin & Clemants	Chenopodium botrys L.	Flora of Tajikistan (Flora Tadżykistanu) - Middle Asia; Chenopodium botrys L.; Tadżykistan; Rejon Południowo-Tadżykistański A; Duszanbe cz. S, przy rzece Duszanbejce; zbiorowiska ruderalne; N38°34'95,1'' E68°48'82,3''; Wys. 730 m n.p.m.; Data: zb.: 03.06.2007; Leg. M. Kozak, M. Nobis, A. Nowak; Det. M. Nobis; st. 2	TJ	Duszanbe cz. S, przy rzece Duszanbejce	zbiorowiska ruderalne	M. Kozak, M. Nobis, A. Nowak	M. Nobis	2007-06-03
UJ-KRA-P-123581-N	KRA-P-421453	Dysphania botrys (L.) Mosyakin & Clemants	Chenopodium botrys L.	Flora of Tajikistan (Flora Tadżykistanu) - Middle Asia; Chenopodium botrys L.; Tadżykistan; Góry Gissarskie (Hissarskie Mts.) - "Rejon Gissaro-Darwazskij A"; Takob, przy bazie dydaktycznej Uniwersytetu Tadżyckiego; murawy przydroże, przy potoku Takob; N38°50'05'' E68°57'01''; kwadrat Atpol:; Wys.1740 m n.p.m.; Data: zb.: 28.06.2008; Leg. M. Nobis; Det. M. Nobis	TJ	Takob, przy bazie dydaktycznej Uniwersytetu Tadżyckiego	murawy przydroże, przy potoku Takob	M. Nobis	M. Nobis	2008-06-28
UJ-KRA-P-123582-N	KRA-P-421446	Dysphania botrys (L.) Mosyakin & Clemants	Chenopodium botrys L.	Flora of Tajikistan (Flora Tadżykistanu) - Middle Asia; Chenopodium botrys L.; Tadżykistan; Pamir (Pamir Mts.) - wschodni Tadżykistan (West Tajikistan); (Pamiro-Ałaj) - "Rejon Zachodniopamirski"; na prawym zboczu rzeki Szachdra, w pobliżu wsi Ridzist (około 8 km na SE od Horog); wysokogórski step; N37°25'06'' E71°37'24''; Wys. 2510 m n.p.m.; Data: zb.: 01.07.2008; Leg. M. Nobis; Det. M. Nobis; pk…	TJ	na prawym zboczu rzeki Szachdra, w pobliżu wsi Ridzist (około 8 km na SE od Horog)	wysokogórski step	M. Nobis	M. Nobis	2008-07-01
UJ-KRA-P-123583-N	KRA-P-421572	Dysphania botrys (L.) Mosyakin & Clemants	Chenopodium botrys L.	Flora of Tajikistan (Flora Tadżykistanu) - Middle Asia; Chenopodium botrys L.; Tadżykistan; "Rejon Południowo-Tadżykistański A"; Duszanbe część N; ul. Rudaki, przy cementowni; przy drodze na trawniku; N38°38'07'' E68°46'34''; Wys. 930 m n.p.m.; Data: zb.: 18.06.2007; Leg. M. Nobis; Det. M. Nobis	TJ	Duszanbe część N; ul. Rudaki, przy cementowni	przy drodze na trawniku	M. Nobis	M. Nobis	2007-06-18
UJ-KRA-P-123584-N	KRA-P-421571	Dysphania botrys (L.) Mosyakin & Clemants	Chenopodium botrys L.	Flora of Tajikistan (Flora Tadżykistanu) - Middle Asia; Chenopodium botrys L.; Tadżykistan; Góry Fańskie (Fann Mts.) - pasmo górskie na pograniczu Gór Zerawszańskich i Hissarskich (Pamiro-Ałtaj) - "Rejon Zerawszański B"; tuż przed zaporą Jeziora Iskanderkul lake, w pobliżu domków turystycznych Turbazy; przydroże (przy serpentynach); N39°4'53'' E68°22'33''; Wys. 2200 m n.p.m.; Data: zb.: 12.06.200…	TJ	tuż przed zaporą Jeziora Iskanderkul lake, w pobliżu domków turystycznych Turbazy	przydroże (przy serpentynach)	M. Nobis	M. Nobis	2007-06-12
UJ-KRA-P-123585-N	KRA-P-421570	Dysphania botrys (L.) Mosyakin & Clemants	Chenopodium botrys L.	Flora of Tajikistan (Flora Tadżykistanu) - Middle Asia; Chenopodium botrys L.; Tadżykistan; "Rejon Południowo-Tadżykistański A"; Duszanbe cz. N, na E od ul. Karamov; Dolina Kanału Varzob - prawy brzeg (w pobliżu mostu kolejowego); N38°36'16'' E68°46'11''; Wys. 870 m n.p.m.; Data: zb.: 01.06.2007; Leg. M. Nobis; Det. M. Nobis	TJ	Duszanbe cz. N, na E od ul. Karamov; Dolina Kanału Varzob - prawy brzeg (w pobliżu mostu kolejowego)		M. Nobis	M. Nobis	2007-06-01
UJ-KRA-P-123586-N	KRA-P-422027	Dysphania botrys (L.) Mosyakin & Clemants	Chenopodium botrys L.	Flora of Tajikistan (Flora Tadżykistanu) - Middle Asia; Chenopodium botrys L.; Tadżykistan; Dolina Rzeki Piandrz (Pyandzh River Valley); Zachodni Pamir (Pamir Mts.) - Pamiro-Alaj - "Rejon Wschodniotadżykistański C"; prawe zbocze doliny rzeki Pyandzh; na SW stokach Gór Kukhiruzan, w pobliżu drogi na granicy z Afganistanem, ok. 2 km na SSE od ujścia doliny Daraipshikharb (około 15 km na SE od ujści…	TJ	prawe zbocze doliny rzeki Pyandzh; na SW stokach Gór Kukhiruzan, w pobliżu drogi na granicy z Afganistanem, ok. 2 km na SSE od ujścia doliny Daraipshikharb (około 15 km na SE od ujścia rzeki Vanch od rzeki Piandzh)	murawa naskalna	M. Nobis	M. Nobis	2009-07-02
UJ-KRA-P-123587-N	KRA-P-422028	Dysphania botrys (L.) Mosyakin & Clemants	Chenopodium botrys L.	Flora of Tajikistan (Flora Tadżykistanu) - Middle Asia; Chenopodium botrys L.; Tadżykistan; Dolina Rzeki Piandrz (Pyandzh River Valley); Zachodni Pamir (Pamir Mts.) - Pamiro-Alaj - "Rejon Wschodniotadżykistański C"; prawe zbocze doliny rzeki Pyandzh; na SW stokach Gór Kukhiruzan, w pobliżu drogi na granicy z Afganistanem, ok. 2 km na SSE od ujścia doliny Daraipshikharb (około 15 km na SE od ujści…	TJ	prawe zbocze doliny rzeki Pyandzh; na SW stokach Gór Kukhiruzan, w pobliżu drogi na granicy z Afganistanem, ok. 2 km na SSE od ujścia doliny Daraipshikharb (około 15 km na SE od ujścia rzeki Vanch od rzeki Piandzh)	murawa naskalna	M. Nobis	M. Nobis	2009-07-02
UJ-KRA-P-123588-N	KRA-P-515001	Chenopodium ficifolium Sm.	Chenopodium ficifolium Sm.	Flora of Tajikistan (Flora Tadżykistanu); Chenopodium ficifolium Sm.; Tadżykistan; SW Tian-Shan; Chudżand (Khujand); przydroże; N40°16'32'' E69°36'36,37''; Data: zb.: 03.06.2010; Leg. M. Nobis; Det. M. Nobis; wp. 492	TJ	Chudżand (Khujand)	przydroże	M. Nobis	M. Nobis	2010-06-03
UJ-KRA-P-123589-N	KRA-P-421851	Chenopodium ficifolium Sm.	Chenopodium ficifolium Smith.	Flora of Tajikistan (Flora Tadżykistanu) - Middle Asia; Chenopodium ficifolium Smith. [=Ch. serotinum L.]; Tadżykistan; Dolina Rzeki Piandrz (Pyandzh River Valley); Zachodni Pamir (Pamir Mts.) - Pamiro-Alaj - "Rejon Wschodniotadżykistański C"; prawe zbocze doliny rzeki Pyandzh; na SW stokach Gór Kukhiruzan, w pobliżu drogi na granicy z Afganistanem, ok. 2 km na SSE od ujścia doliny Daraipshikharb…	TJ	prawe zbocze doliny rzeki Pyandzh; na SW stokach Gór Kukhiruzan, w pobliżu drogi na granicy z Afganistanem, ok. 2 km na SSE od ujścia doliny Daraipshikharb (około 15 km na SE od ujścia rzeki Vanch od rzeki Piandzh)	murawa naskalna	M. Nobis	M. Nobis	2009-07-02
UJ-KRA-P-123590-N	KRA-P-421514	Chenopodium ficifolium Sm.	Chenopodium ficifolium Smith.	Flora of Tajikistan (Flora Tadżykistanu) - Middle Asia; Chenopodium ficifolium Smith.; Tadżykistan; "Rejon Południowo-Tadżykistański A"; Duszanbe (115 mikroregion); przy ul. Sheralizobe; przydrożne nieużytki; N38°34'05'' E68°44'47''; Wys. 900 m n.p.m.; Data: zb.: 21.06.2007; Leg. M. Nobis; Det. M. Nobis	TJ	Duszanbe (115 mikroregion); przy ul. Sheralizobe	przydrożne nieużytki	M. Nobis	M. Nobis	2007-06-21
UJ-KRA-P-123591-N	KRA-P-421519	Chenopodium ficifolium Sm.	Chenopodium ficifolium Smith.	Flora of Tajikistan (Flora Tadżykistanu) - Middle Asia; Chenopodium ficifolium Smith.; Tadżykistan; "Rejon Południowo-Tadżykistański A"; Duszanbe cz. S; zbiorowiska ruderalne przy rzece Duszanbejce; N38°34'95,1'' E68°48'82,3''; Wys. 730 m n.p.m.; Data: zb.: 03.06.2007; Leg. M. Nobis, M. Kozak, A. Nowak; Det. M. Nobis; st. 2	TJ	Duszanbe cz. S	zbiorowiska ruderalne przy rzece Duszanbejce	M. Nobis, M. Kozak, A. Nowak	M. Nobis	2007-06-03
UJ-KRA-P-123592-N	KRA-P-500657	Chenopodium foliosum Asch.	Chenopodium foliosum	Flora of Tajikistan (Flora Tadżykistanu); Chenopodium foliosum; Tadżykistan; Góry Zerawszańskie (Zeravshan Mts) Rejon Zerawszański B (Zeravshan Region B) - Zachodni Tadżykistan (West Tajikistan) Pamiro-Alai; w pobliżu Jeziora Iskanderkul, dolina rzeki Iskanderdaria; żwirowisko nadrzeczne; N39°3'42'' E68°21'17''; Wys. 2200 m n.p.m.; Data: zb.: 18.06.2007; Leg. M. Nobis; stan. 5	TJ	w pobliżu Jeziora Iskanderkul, dolina rzeki Iskanderdaria	żwirowisko nadrzeczne	M. Nobis	M. Nobis	2007-06-18
UJ-KRA-P-123593-N	KRA-P-107886	Chenopodium foliosum Asch.	Chenopodium foliosum (Moench) Aschers.	Chenopodium foliosum (Moench) Aschers.; Mongolia; Ajmak Bajanchogor, somon Gałuut, góry Changaj; dol. Teesin-goł (boczna od Cagan-Turutnin-goł), przy jamu tarbagana; Data: zb.: 25.07.1974; Leg. A. Pacyna; Det. H. Trzcińska-Tacik	MN	dol. Teesin-goł (boczna od Cagan-Turutnin-goł), przy jamu tarbagana		A. Pacyna	H. Trzcińska-Tacik	1974-07-25
UJ-KRA-P-123594-N	KRA-P-107885	Chenopodium foliosum Asch.	Chenopodium foliosum (Moench) Aschers.	Chenopodium foliosum (Moench) Aschers.; Mongolia; Ajmak Bajanchogor, somon Gałuut, góry Changaj; dol. Urgotuin-goł; na zboczu dol. przy norze; suśliska; Wys. 2400-2600 m n.p.m.; Data: zb.: 07.07.1974; Leg. A. Pacyna; Det. H. Trzcińska-Tacik	MN	dol. Urgotuin-goł	na zboczu dol. przy norze; suśliska	A. Pacyna	A. Pacyna	1974-07-07
UJ-KRA-P-123595-N	KRA-P-107884	Chenopodium foliosum Asch.	Chenopodium foliosum (Moench) Aschers.	Chenopodium foliosum (Moench) Aschers.; Mongolia; Ajmak Bajanchogor, somon Gałuut; Kotlina na Bajan-Nuurin-Hotchor; kamieniste zbocze wzgórza, przy jamie suśliska; Wys. 2200 m n.p.m.; Data: zb.: 09.07.1974; Leg. A. Pacyna; Det. H. Trzcińska-Tacik	MN	Kotlina na Bajan-Nuurin-Hotchor	kamieniste zbocze wzgórza, przy jamie suśliska	A. Pacyna	H. Trzcińska-Tacik	1974-07-09
UJ-KRA-P-123596-N	KRA-P-107883	Chenopodium foliosum Asch.	Chenopodium foliosum (Moench) Aschers.	Chenopodium foliosum (Moench) Aschers.; Mongolia; Ajmak Bajanchogor, somon Gałuut; Kotlina na Bajan-Nuurin-Hotchor; kamieniste zbocze wzgórza, przy jamie suśliska; Wys. 2200 m n.p.m.; Data: zb.: 09.07.1974; Leg. A. Pacyna; Det. H. Trzcińska-Tacik	MN	Kotlina na Bajan-Nuurin-Hotchor	kamieniste zbocze wzgórza, przy jamie suśliska	A. Pacyna	H. Trzcińska-Tacik	1974-07-09
UJ-KRA-P-123597-N	KRA-P-461564	Chenopodium foliosum Asch.	Chenopodium foliosum Aschers.	Chenopodium foliosum Aschers.; Chenopodiaceae; Gruzja; zejście szlakiem do Stepancmindy; pobocza szlaku; N42°39'57,6'' E44°36'48,2''; Wys. 2182 m n.p.m.; Data: zb.: 04.06.2015; Leg. M. Zając; Det. M. Zając, A. Zając	GE	zejście szlakiem do Stepancmindy	pobocza szlaku	M. Zając	M. Zając, A. Zając	2015-06-04
UJ-KRA-P-123598-N	KRA-P-461563	Chenopodium foliosum Asch.	Chenopodium foliosum Aschers.	Chenopodium foliosum Aschers.; Chenopodiaceae; Gruzja; zejście szlakiem do Stepancmindy; pobocza szlaku; N42°39'57,6'' E44°36'48,2''; Wys. 2182 m n.p.m.; Data: zb.: 04.06.2015; Leg. M. Zając; Det. M. Zając, A. Zając	GE	zejście szlakiem do Stepancmindy	pobocza szlaku	M. Zając	M. Zając, A. Zając	2015-06-04
UJ-KRA-P-123599-N	KRA-P-468551	Dysphania aristata (L.) Mosyakin & Clemants	Chenopodium aristatum L.	Flora of Kyrgyzstan (Flora Kirgistanu); Chenopodium aristatum L.; Kirgistan; western Tian-Shan, Kongurleng Valley; near the road, 2.5 km E of Toguzbulak, to the S of SW part of Issyk-kul Lake; steppe grassland; N42°5'31,57'' E76°46'21,82''; Wys. 2018 m n.p.m.; Data: zb.: 10.07.2015; Leg. M. Nobis, A. Nowak; Det. M. Nobis; wp. 643, rel. 3	KG	near the road, 2.5 km E of Toguzbulak, to the S of SW part of Issyk-kul Lake	steppe grassland	M. Nobis, A. Nowak	M. Nobis	2015-07-10
UJ-KRA-P-123600-N	KRA-P-421448	Chenopodium foliosum Asch.	Chenopodium foliosum (Moench) Aschers.	Flora of Tajikistan (Flora Tadżykistanu) - Middle Asia; Chenopodium foliosum (Moench) Aschers.; Tadżykistan; Góry Fańskie (Fann Mts.) - pasmo górskie na pograniczu Gór Zerawszańskich i Hissarskich (Pamiro-Ałtaj) - "Rejon Zerawszański B"; w pobliżu potoku Mura (prawego dopływu rzeki Karakul), w pobliżu domków letnich Kaszkuital-Zambar - ok.10 km na SW od wsi Sarytag; murawa stepowa z jałowcami, pr…	TJ	w pobliżu potoku Mura (prawego dopływu rzeki Karakul), w pobliżu domków letnich Kaszkuital-Zambar - ok.10 km na SW od wsi Sarytag	murawa stepowa z jałowcami, przy ścieżkach	M. Nobis, M. Kozak, A. Nowak	M. Nobis	2008-06-17
UJ-KRA-P-123725-N	KRA-P-554720	Chenopodium glaucum L.	Chenopodium glaucum L.	Chenopodium glaucum L.; Rzeszów - ul. Chełmońskiego; plac pobudowlany; 28/ VII 1984; Legit F. Święs; Det. B. Piętal, J. Siuta	PL	Rzeszów - ul. Chełmońskiego	plac pobudowlany	F. Święs	B. Piętal, J. Siuta	1984-07-28
UJ-KRA-P-123726-N	KRA-P-544726	Chenopodium glaucum L.	Chenopodium glaucum L.	Chenopodium glaucum L.; Jasło; na świeżo rozkopanej ziemi - pospolicie; 21.VII.1981; Leg./Det. A. Szot	PL	Jasło	na świeżo rozkopanej ziemi	A. Szot	A. Szot	1981-07-21
UJ-KRA-P-123727-N	KRA-P-548166	Chenopodium glaucum L.	Chenopodium glaucum L.	Chenopodium glaucum L.; Wolica k. Sanoka; uprawa buraków; 10/IX 1983; Legit K. Oklejewicz	PL	Wolica k. Sanoka	uprawa buraków	K. Oklejewicz		1983-09-10
UJ-KRA-P-123728-N	KRA-P-548165	Chenopodium glaucum L.	Chenopodium glaucum L.	Chenopodium glaucum L.; Besko nad Wisłokiem; Doły Jasielsko-Sanockie; w asfalcie na starej nieużywanej drodze; 2/IX 1984; Legit K. Oklejewicz	PL	Besko nad Wisłokiem	w asfalcie na starej nieużywanej drodze	K. Oklejewicz		1984-09-02
UJ-KRA-P-123729-N	KRA-P-548164	Chenopodium glaucum L.	Chenopodium glaucum L.	Chenopodium glaucum L.; Jaćmierz; Doły Jasielsko Sanockie; sterta obornika; 20/08 1984; Legit M. Pietrycka	PL	Jaćmierz	sterta obornika	M. Pietrycka		1984-08-20
UJ-KRA-P-123730-N	KRA-P-548163	Chenopodium glaucum L.	Chenopodium glaucum L.	Chenopodium glaucum L.; Pakoszówka k. Sanoka; przy składowisku obornika obok domu nr 159; 20/VIII 1984; Legit K. Oklejewicz	PL	Pakoszówka k. Sanoka	przy składowisku obornika obok domu nr 159	K. Oklejewicz		1984-08-20
UJ-KRA-P-123731-N	KRA-P-548162	Chenopodium glaucum L.	Chenopodium glaucum L.	Chenopodium glaucum L.; stan. Gorlice; Pogórze Karpackie; siedl. żwirowato-gliniaste podłoże; VIII 81 r.; M. Gryboś	PL	Gorlice	żwirowato-gliniaste podłoże	M. Gryboś		.08.1981
UJ-KRA-P-123732-N	KRA-P-548167	Chenopodium glaucum L.	Chenopodium glaucum L.	Chenopodium glaucum L.; Statio: stacja Wróblik Szlachecki; Doły Jasielsko-Sanockie; substratum: obok toru; 1985-08-19; A. Kunkiewicz	PL	stacja Wróblik Szlachecki	obok toru	A. Kunkiewicz		1985-08-19
UJ-KRA-P-123733-N	KRA-P-525837	Chenopodium glaucum L.	Chenopodium glaucum L.	Chenopodium glaucum L.; Pogórze Dynowskie; Krzywcza; przy Sanie; FF 9802; 16.06.2003; Leg. Joanna Niedźwiecka	PL	Krzywcza	przy Sanie	J. NIedźwiecka		2003-06-16
UJ-KRA-P-123734-N	KRA-P-525838	Chenopodium glaucum L.	Chenopodium glaucum L.	Chenopodium glaucum L.; Pogórze Dynowskie; Błażowa; koło stawu; FF 8501; 04.07.2003; Leg. Joanna Niedźwiecka	PL	Błażowa	koło stawu	J. NIedźwiecka		2003-07-04
UJ-KRA-P-123735-N	KRA-P-499221	Chenopodium glaucum L.	Chenopodium glaucum L.	Chenopodium glaucum L.; aluwia; Rzuchów; FF 37; 4 lipiec 2005; Leg./Det. Małgorzata Harro	PL	Rzuchów	aluwia	M. Harro	M. Harro	2005-07-04
UJ-KRA-P-123736-N	KRA-P-548156	Chenopodium glaucum L.	Chenopodium glaucum L.	Chenopodium glaucum L.; Łańcut, stacja PKP; gliniasty nasyp torów kolejowych z kamykami i popiołem; 17/06 1986; Legit B. Marek	PL	Łańcut, stacja PKP	gliniasty nasyp torów kolejowych z kamykami i popiołem	B. Marek		1986-06-17
UJ-KRA-P-123737-N	KRA-P-548157	Chenopodium glaucum L.	Chenopodium glaucum L.	Chenopodium glaucum L.; Łańcut, ul. Kraszewskiego; gliniasty plac budowy; 18/06 1986; Legit B. Marek	PL	Łańcut, ul. Kraszewskiego	gliniasty plac budowy	B. Marek		1986-06-18
UJ-KRA-P-123738-N	KRA-P-558083	Chenopodium glaucum L.	Chenopodium glaucum L.	Chenopodium glaucum L.; 1984; Legit F. Święs, T. Skwarek	PL			F. Święs, T. Skwarek		.1984
UJ-KRA-P-123739-N	KRA-P-557119	Chenopodium glaucum L.	Chenopodium glaucum L.	Chenopodium glaucum L.; 1984; Legit F. Święs, T. Skwarek	PL			F. Święs, T. Skwarek		.1984
UJ-KRA-P-123740-N	KRA-P-558084	Chenopodium glaucum L.	Chenopodium glaucum L.	Chenopodium glaucum L.; 1984; Legit F. Święs, T. Skwarek	PL			F. Święs, T. Skwarek		.1984
UJ-KRA-P-123741-N	KRA-P-542068	Chenopodium glaucum L.	Chenopodium glaucum L.	Chenopodium glaucum L.; Przemyśl - Bak[…]; pole za torfowiskiem; 18.07.2010; Leg. J. Piórecki; Det. E. Dubiel	PL	Przemyśl	pole za torfowiskiem	J. Piórecki	E. Dubiel	2010-07-18
UJ-KRA-P-123742-N	KRA-P-526383	Chenopodium glaucum L.	Chenopodium glaucum L.	Chenopodium glaucum L.; Bestwina, pow. Bielsko-B.; przydroże; 21.8.1970 r.; Leg. K. Zając; Det. R. Ochyra	PL	Bestwina, pow. Bielsko-Biała	przydroże	K. Zając	R. Ochyra	1970-08-21
UJ-KRA-P-123743-N	KRA-P-525427	Chenopodium glaucum L.	Chenopodium glaucum L.	Chenopodium glaucum L.; Pańskie Obszary; FF 7423; pole uprawne; 14 VII 2000; Leg. Gutkowska	PL	Pańskie Obszary	pole uprawne	Gutkowska		2000-07-24
UJ-KRA-P-123744-N	KRA-P-554803	Chenopodium hybridum L.	Chenopodium hybridum L.	Chenopodium hybridum L.; Rzeszów - ul. Króla Kazimierza; gliniasty plac; 29/ VII 1984; Legit F. Święs; Det. B. Piętal, J. Siuta	PL	Rzeszów - ul. Króla Kazimierza	gliniasty plac	F. Święs	B. Piętal, J. Siuta	1984-07-29
UJ-KRA-P-123745-N	KRA-P-554802	Chenopodium hybridum L.	Chenopodium hybridum L.	Chenopodium hybridum L.; Rzeszów; gliniasty plac; 29.VII 1984; Leg. F. Święs; Det. B. Piętal	PL	Rzeszów	gliniasty plac	F. Święs	B. Piętal	1984-07-29
UJ-KRA-P-123746-N	KRA-P-554740	Chenopodium hybridum L.	Chenopodium hybridum L.	Chenopodium hybridum L.; Skołyszyn, k. Jasła S część; Doły Jasielsko-Sanockie; wysypisko śmieci; 14/VII 1987; Legit E. Furtak	PL	Skołyszyn k. Jasła, S część	wysypisko śmieci	E. Furtak		1987-07-14
UJ-KRA-P-123747-N	KRA-P-554760	Chenopodium hybridum L.	Chenopodium hybridum L.	Chenopodium hybridum L.; Tarnów ul. Gliniańska; wysypisko śmieci; 3/VIII 1985; Legit F. Święs	PL	Tarnów ul. Gliniańska	wysypisko śmieci	F. Święs		1985-08-03
UJ-KRA-P-123748-N	KRA-P-554705	Chenopodium hybridum L.	Chenopodium hybridum L.	Chenopodium hybridum L.; Rzeszów - ul. Na Skały; przydroże; 7/ VIII 1985; Legit F. Święs; Det. J. Siuta	PL	Rzeszów - ul. Na Skały	przydroże	F. Święs	J. Siuta	1985-08-07
UJ-KRA-P-123749-N	KRA-P-544722	Chenopodium hybridum L.	Chenopodium hybridum L.	Chenopodium hybridum L.; Jasło; wał nad Jasiołką - b. rzadko; 21.VIII.1982; Leg./Det. A. Szot	PL	Jasło	wał nad Jasiołką	A. Szot	A. Szot	1982-08-21
UJ-KRA-P-123750-N	KRA-P-548168	Chenopodium hybridum L.	Chenopodium hybridum L.	Chenopodium hybridum L.; Krosno, ul. Dzierżyńskiego; Doły Jasielsko-Sanockie; gliniasto-żwirowaty kopczyk na placu budowy; VIII 1981; Legit L. Bęben	PL	Krosno, ul. Dzierżyńskiego	gliniasto-żwirowaty kopczyk na placu budowy	L. Bęben		.08.1981
UJ-KRA-P-123751-N	KRA-P-548169	Chenopodium hybridum L.	Chenopodium hybridum L.	Chenopodium hybridum L.; stan. Gorlice k. dworca; Pogórze Karpackie; siedl. nasyp; VII 81 r.; M. Gryboś	PL	Gorlice k. dworca	nasyp	M. Gryboś		.07.1981
UJ-KRA-P-123752-N	KRA-P-536478	Chenopodium hybridum L.	Chenopodium hybridum L.	Chenopodium hybridum L.; Dęblin-stacja osobowa, za przejściem; przydroże; 1984; Legit T. Skwarek	PL	Dęblin-stacja osobowa, za przejściem	przydroże	T. Skwarek		.1984
UJ-KRA-P-123753-N	KRA-P-542174	Chenopodium hybridum L.	Chenopodium hybridum L.	Chenopodium hybridum L.; EE 6133 (2,5 km); Wzgórza Łopuszańskie; przydroże; Eustachów Duży; Flora niżowa; 21.09.06; Leg. A. Adamiec	PL	Eustachów Duży	przydroże	A. Adamiec		2006-09-21
UJ-KRA-P-123754-N	KRA-P-526732	Chenopodium hybridum L.	Chenopodium hybridum L.	Chenopodium hybridum L.; Stan: Sędów; EE 3201; siedlisko: przydroże; 6.07.06; Leg./Det. Anna Trojecka	PL	Sędów	przydroże	A. Trojecka	A. Trojecka	2006-07-06
UJ-KRA-P-123755-N	KRA-P-526731	Chenopodium hybridum L.	Chenopodium hybridum L.	Chenopodium hybridum L.; Stan: Modliszewice; EE 3232; siedlisko: przy murach starego dworku; 3.07.06; Leg./Det. Anna Trojecka	PL	Modliszewice	przy murach starego dworku	A. Trojecka	A. Trojecka	2006-07-03
UJ-KRA-P-123756-N	KRA-P-544724	Chenopodium murale L.	Chenopodium murale L.	Chenopodium murale L.; Jasło; pod płotem - rzadko; 21.VIII.1982; Leg./Det. A. Szot	PL	Jasło	pod płotem	A. Szot	A. Szot	1982-08-21
UJ-KRA-P-123757-N	KRA-P-531928	Chenopodium murale L.	Chenopodium murale L.	Chenopodium murale L.; Chenopodiaceae; Gran Canaria; Maspalomas, Playas del Veril od Hotelu Beverly Park w kierunku W; wzdłuż kamienistego wybrzeza Atlantyku; N 27°45'54,4", WO15°33"31,6'; wys. 7 m npm; 18 02 2015; Leg. Maria Zając; Det. Maria Zając & Adam Zając	ES	Maspalomas, Playas del Veril od Hotelu Beverly Park w kierunku W	wzdłuż kamienistego wybrzeża Atlantyku	M. Zając	M. Zając, A. Zając	2015-02-18
UJ-KRA-P-123758-N	KRA-P-531927	Chenopodium murale L.	Chenopodium murale L.	Chenopodium murale L.; Chenopodiaceae; Gran Canaria; Maspalomas, Playas del Veril od Hotelu Beverly Park w kierunku W; wzdłuż kamienistego wybrzeza Atlantyku; N 27°45'54,4", WO15°33"31,6'; wys. 7 m npm; 18 02 2015; Leg. Maria Zając; Det. Maria Zając & Adam Zając	ES	Maspalomas, Playas del Veril od Hotelu Beverly Park w kierunku W	wzdłuż kamienistego wybrzeża Atlantyku	M. Zając	M. Zając, A. Zając	2015-02-18
UJ-KRA-P-123759-N	KRA-P-561361	Chenopodium album L.	Chenopodium pedunculare Bertol.	Chenopodium pedunculare; Przysieki k. Jasła, NW część; Doły Jasielsko-Sanockie ; piaszczysto-żwirowe przydroże ścieżki polnej na N od szosy Jasło-Biecz; 26/IX 1988; Legit A. Kowalczyk	PL	Przysieki k. Jasła, NW część	piaszczysto-żwirowe przydroże ścieżki polnej na N od szosy Jasło-Biecz	A. Kowalczyk		1988-09-26
UJ-KRA-P-123760-N	KRA-P-554780	Chenopodium polyspermum L.	Chenopodium polyspermum L.	Chenopodium polyspermum L.; Roztoki k. Jasła; NW część; Doły Jasielsko-Sanockie; śmietnisko; 24/VII 1986; Legit M. Bednarczyk	PL	Roztoki k. Jasła; NW część	śmietnisko	M. Bednarczyk		1986-07-24
UJ-KRA-P-123761-N	KRA-P-554779	Chenopodium polyspermum L.	Chenopodium polyspermum L.	Chenopodium polyspermum L.; Roztoki k. Jasła NW część; Doły Jasielsko-Sanoc.; śmietnisko; 24.VII 1986; Leg. M. Bednarczyk	PL	Roztoki k. Jasła; NW część	śmietnisko	M. Bednarczyk		1986-07-24
UJ-KRA-P-123762-N	KRA-P-554759	Chenopodium polyspermum L.	Chenopodium polyspermum L.	Chenopodium polyspermum L.; Tarnów ul. Lwowska; międzytorze; 14/VIII 1985; Legit F. Święs	PL	Tarnów ul. Lwowska	międzytorze	F. Święs		1985-08-14
UJ-KRA-P-123763-N	KRA-P-554758	Chenopodium polyspermum L.	Chenopodium polyspermum L.	Chenopodium polyspermum L.; Tarnów; międzytorze; 14.VIII 1985; Leg. F. Święs	PL	Tarnów	międzytorze	F. Święs		1985-08-14
UJ-KRA-P-123764-N	KRA-P-	Chenopodium polyspermum L.	Chenopodium polyspermum L.	Chenopodium polyspermum L.; Tarnów; międzytorze; 14.08.1985; Leg. F. Święś	PL	Tarnów	międzytorze	F. Święs		1985-08-14
UJ-KRA-P-123765-N	KRA-P-554765	Chenopodium polyspermum L.	Chenopodium polyspermum L.	Chenopodium polyspermum L.; Krużlowa Wyżna SE, "Osików", pow. Nowy Sącz; Beskid Niski; w uprawie prosa, na glebie gliniastej, mokrej, bez kamieni; 29/8 1965; Legit. S. Badowska	PL	Krużlowa Wyżna SE, "Osików", pow. Nowy Sącz	w uprawie prosa, na glebie gliniastej, mokrej, bez kamieni	S. Badowska		1965-08-29
UJ-KRA-P-123766-N	KRA-P-554764	Chenopodium polyspermum L.	Chenopodium polyspermum L.	Chenopodium polyspermum L.; Krużlowa Wyżna SE, "Osików", pow. Nowy Sącz; Beskid Niski; w uprawie prosa, na glebie gliniastej, mokrej, bez kamieni; 29/8 1965; Legit. S. Badowska	PL	Krużlowa Wyżna SE, "Osików", pow. Nowy Sącz	w uprawie prosa, na glebie gliniastej, mokrej, bez kamieni	S. Badowska		1965-08-29
UJ-KRA-P-123767-N	KRA-P-554698	Chenopodium polyspermum L.	Chenopodium polyspermum L.	Chenopodium polyspermum L.; Brzyszczki k. Jasła; Doły Jasielsko-Sanockie; przydroże; 1.VIII 1986.; Legit M. Pyka	PL	Brzyszczki k. Jasła	przydroże	M. Pyka		1986-08-01
UJ-KRA-P-123768-N	KRA-P-545020	Chenopodium polyspermum L.	Chenopodium polyspermum L.	Chenopodium polyspermum L.; Chenopodiaceae; pole uprawne; Łąka; Leg. Elżbieta Rojczyk; 18 sierpnia 1993	PL	Łąka	pole uprawne	E. Rojczyk		1993-08-18
UJ-KRA-P-123769-N	KRA-P-544723	Chenopodium polyspermum L.	Chenopodium polyspermum L.	Chenopodium polyspermum L.; Jasło; wał nad Jasiołką; 9.VIII.1982; Leg./Det. A. Szot	PL	Jasło	wał nad Jasiołką	A. Szot	A. Szot	1982-08-09
UJ-KRA-P-123770-N	KRA-P-548174	Chenopodium polyspermum L.	Chenopodium polyspermum L.	Chenopodium polyspermum L.; Szczawnica, środ. część; Beskid Sądecki - Pieniny; hałdy gliniane; 8/08 1979; Legit Zofia Krępa	PL	Szczawnica, środkowa część	hałdy gliniane	Z. Krępa		1979-08-08
UJ-KRA-P-123771-N	KRA-P-525889	Chenopodium polyspermum L.	Chenopodium polyspermum L.	Chenopodium polyspermum L.; Pogórze Dynowskie; Błędowa Tyczyńska; zarośla; FF 7514; 11.08.99; Leg. J. Niedźwiecka	PL	Błędowa Tyczyńska	zarośla	J. Niedźwiecka		1999-08-11
UJ-KRA-P-123772-N	KRA-P-525890	Chenopodium polyspermum L.	Chenopodium polyspermum L.	Chenopodium polyspermum L.; Pogórze Dynowskie; Szklary; łąka koło lasu; FF 8601; 17.06.1998; Leg. J. Niedźwiecka	PL	Szklary	łąka koło lasu	J. Niedźwiecka		1998-06-17
UJ-KRA-P-123773-N	KRA-P-525886	Chenopodium polyspermum L.	Chenopodium polyspermum L.	Chenopodium polyspermum L.; Pogórze Dynowskie; Hyżne; niedaleko zabudowań; FF 7533; 23.09.99; Leg. J. Niedźwiecka	PL	Hyżne	niedaleko zabudowań	J. Niedźwiecka		1999-09-23
UJ-KRA-P-123774-N	KRA-P-525887	Chenopodium polyspermum L.	Chenopodium polyspermum L.	Chenopodium polyspermum L.; Pogórze Dynowskie; Wilczak; przydroże; FF 8403; 4.08.99; Leg. J. Niedźwiecka	PL	Wilczak	przydroże	J. Niedźwiecka		1999-08-04
UJ-KRA-P-123775-N	KRA-P-525914	Chenopodium polyspermum L.	Chenopodium polyspermum L.	Chenopodium polyspermum L.; Pogórze Dynowskie; Broniakówka; przydroże; FF 7421; 30.07.99; Leg. J. Niedźwiecka	PL	Broniakówka	przydroże	J. Niedźwiecka		1999-07-30
UJ-KRA-P-123776-N	KRA-P-525875	Chenopodium polyspermum L.	Chenopodium polyspermum L.	Chenopodium polyspermum L.; Pogórze Dynowskie; Wilczak; przydroże; FF 8404; 4.08.99; Leg. J. Niedźwiecka	PL	Wilczak	przydroże	J. Niedźwiecka		1999-08-04
UJ-KRA-P-123777-N	KRA-P-525876	Chenopodium polyspermum L.	Chenopodium polyspermum L.	Chenopodium polyspermum L.; Pogórze Dynowskie; Białka (?); zarośla; FF 8414; 5.08.99; Leg. J. Niedźwiecka	PL	Białka	zarośla	J. Niedźwiecka		1999-08-05
UJ-KRA-P-123778-N	KRA-P-525856	Chenopodium polyspermum L.	Chenopodium polyspermum L.	Chenopodium polyspermum L.; Pogórze Dynowskie; Harta Górna; pobocze; FF 8514; 23.08.2002; Leg. Joanna Niedźwiecka	PL	Harta Górna	pobocze	J. Niedźwiecka		2002-08-23
UJ-KRA-P-123779-N	KRA-P-525854	Chenopodium polyspermum L.	Chenopodium polyspermum L.	Chenopodium polyspermum L.; Pogórze Dynowskie; Grzegorzówka; pole; FF 7630; 04.09.2002; Leg. Joanna Niedźwiecka	PL	Grzegorzówka	pole	J. Niedźwiecka		2002-09-04
UJ-KRA-P-123780-N	KRA-P-525839	Chenopodium polyspermum L.	Chenopodium polyspermum L.	Chenopodium polyspermum L.; Pogórze Dynowskie; Hucisko Nienadowskie; przydroże; FF 8703; 18.08.2003; Leg. Joanna Niedźwiecka	PL	Hucisko Nienadowskie	przydroże	J. Niedźwiecka		2003-08-18
UJ-KRA-P-123781-N	KRA-P-525848	Chenopodium polyspermum L.	Chenopodium polyspermum L.	Chenopodium polyspermum L.; Pogórze Dynowskie; Huta; przy drodze; FF 8621; 21.08.2002; Leg. Joanna Niedźwiecka	PL	Huta	przy drodze	J. Niedźwiecka		2002-08-21
UJ-KRA-P-123782-N	KRA-P-499220	Chenopodium polyspermum L.	Chenopodium polyspermum L.	Chenopodium polyspermum L.; pole uprawne; Głogowiec; FF 48; 12 sierpień 2005; Leg./Det. Małgorzata Harro	PL	Głogowiec	pole uprawne	M. Harro	M. Harro	2005-08-12
UJ-KRA-P-123783-N	KRA-P-548153	Chenopodium polyspermum L.	Chenopodium polyspermum L.	Chenopodium polyspermum L.; Besko k. Sanoka; uprawy okopowe (ziemniaki); 10/IX 1986; Legit K. Oklejewicz	PL	Besko k. Sanoka	uprawy okopowe (ziemniaki)	K. Oklejewicz		1986-09-10
UJ-KRA-P-123784-N	KRA-P-548152	Chenopodium polyspermum L.	Chenopodium polyspermum L.	Chenopodium polyspermum L.; Krosno, ul. Mickiewicza; Doły Jasielsko-Sanockie; gliniasty nasyp; VIII 1981; Legit L. Bęben	PL	Krosno, ul. Mickiewicza	gliniasty nasyp	L. Bęben		.08.1981
UJ-KRA-P-123785-N	KRA-P-548151	Chenopodium polyspermum L.	Chenopodium polyspermum L.	Chenopodium polyspermum L.; Krosno, ul. Czajkowskiego; Doły Jasielsko-Sanockie; gliniasto-żwirowate pobocze drogi; IX 1981; Legit L. Bęben	PL	Krosno, ul. Czajkowskiego	gliniasto-żwirowate pobocze drogi	L. Bęben		.09.1981
UJ-KRA-P-123786-N	KRA-P-548150	Chenopodium polyspermum L.	Chenopodium polyspermum L.	Chenopodium polyspermum L.; Krosno, ul. Sicińskiego; Doły Jasielsko-Sanockie; plac budowy, kopczyk gliniasty z odpadkami pobudowlanymi; VIII 1981; Legit L. Bęben	PL	Krosno, ul. Sicińskiego	plac budowy, kopczyk gliniasty z odpadkami pobudowlanymi	L. Bęben		.08.1981
UJ-KRA-P-123787-N	KRA-P-548160	Chenopodium polyspermum L.	Chenopodium polyspermum L.	Chenopodium polyspermum L.; Łańcut, ul. Świerczewskiego; piaszczysty plac budowy z kamykami; 25/08 1986; Legit B. Marek	PL	Łańcut, ul. Świerczewskiego	piaszczysty plac budowy z kamykami	B. Marek		1986-08-25
UJ-KRA-P-123788-N	KRA-P-548159	Chenopodium polyspermum L.	Chenopodium polyspermum L.	Chenopodium glaucum L.; Łańcut, ul. Kraszewskiego; gliniasty plac budowy; 17/06 1986; Legit B. Marek	PL	Łańcut, ul. Kraszewskiego	gliniasty plac budowy	B. Marek		1986-06-17
UJ-KRA-P-123789-N	KRA-P-548158	Chenopodium polyspermum L.	Chenopodium polyspermum L.	Chenopodium glaucum L.; Łańcut, boczna ul. Kraszewskiego obok Herbapolu; gliniasty plac; 17/06 1986; Legit B. Marek	PL	Łańcut, boczna ul. Kraszewskiego obok Herbapolu	gliniasty plac	B. Marek		1986-06-17
UJ-KRA-P-123790-N	KRA-P-548128	Chenopodium polyspermum L.	Chenopodium polyspermum L.	Chenopodium polyspermum; Krosno, ul. Dzierżyńskiego; Doły Jasielsko-Sanockie; gliniasto-żwirowaty kopczyk; IX 1981; Legit L. Bęben	PL	Krosno, ul. Dzierżyńskiego	gliniasto-żwirowaty kopczyk	L. Bęben		.09.1981
UJ-KRA-P-123791-N	KRA-P-548127	Chenopodium polyspermum L.	Chenopodium polyspermum L.	Chenopodium polyspermum L.; Krosno, ul. Żeromskiego; Doły Jasielsko-Sanockie; kamieniste gruzowisko; IX 1981; Legit L. Bęben	PL	Krosno, ul. Żeromskiego	kamieniste gruzowisko	L. Bęben		.09.1981
UJ-KRA-P-123792-N	KRA-P-548135	Chenopodium polyspermum L.	Chenopodium polyspermum L.	Chenopodium polyspermum L.; Sanok, ul. M. Konopnickiej; kartoflisko; 24/IX 1983; Legit K. Oklejewicz	PL	Sanok, ul. M. Konopnickiej	kartoflisko	K. Oklejewicz		1983-09-24
UJ-KRA-P-123793-N	KRA-P-548134	Chenopodium polyspermum L.	Chenopodium polyspermum L.	Chenopodium polyspermum L.; Pakoszówka k. Sanoka; na podłożu gliniasto-żwirowym przy szopie; 20/VIII 1984; Legit K. Oklejewicz	PL	Pakoszówka k. Sanoka	na podłożu gliniasto-żwirowym przy szopie	K. Oklejewicz		1984-08-20
UJ-KRA-P-123794-N	KRA-P-548133	Chenopodium polyspermum L.	Chenopodium polyspermum L.	Chenopodium polyspermum L.; Pakoszówka k. Sanoka; poniżej grobli stawu hodowlanego, podłoże podtopione, gliniaste; 14/VIII 1984; Legit K. Oklejewicz	PL	Pakoszówka k. Sanoka	poniżej grobli stawu hodowlanego, podłoże podtopione, gliniaste	K. Oklejewicz		1984-07-14
UJ-KRA-P-123795-N	KRA-P-548132	Chenopodium polyspermum L.	Chenopodium polyspermum L.	Chenopodium polyspermum L.; stan. Gorlice; Pogórze Karpackie; siedl. na wysypisku śmieci; VIII 82 r.; M. Gryboś	PL	Gorlice	na wysypisku śmieci	M. Gryboś		.08.1982
UJ-KRA-P-123796-N	KRA-P-548131	Chenopodium polyspermum L.	Chenopodium polyspermum L.	Chenopodium polyspermum L.; stan. Gorlice (k. rest.Gorlicka); Pogórze Karpackie; siedl. kamieniste podłoże; VIII 81 r.; F. Święs, M. Gryboś	PL	Gorlice (k. restauracji Gorlicka)	kamieniste podłoże	F. Święs, M. Gryboś		.08.1981
UJ-KRA-P-123797-N	KRA-P-548145	Chenopodium polyspermum L.	Chenopodium polyspermum L.	Chenopodium polyspermum L.; Krosno, ul. Bohaterów Westerplatte; Doły Jasielsko-Sanockie; nasyp kolejowy, żwirowato-gliniasty; VIII 1981; Legit L. Bęben	PL	Krosno, ul. Bohaterów Westerplatte	nasyp kolejowy, żwirowato-gliniasty	L. Bęben		.08.1981
UJ-KRA-P-123798-N	KRA-P-548144	Chenopodium polyspermum L.	Chenopodium polyspermum L.	Chenopodium polyspermum L.; Krosno, ul. Bursaki; Doły Jasielsko-Sanockie; zaniedbany ogród podłoże gliniasto żwirowate; VIII 1981; Legit L. Bęben	PL	Krosno, ul. Bursaki	zaniedbany ogród, podłoże gliniasto żwirowate	L. Bęben		.08.1981
UJ-KRA-P-123799-N	KRA-P-548143	Chenopodium polyspermum L.	Chenopodium polyspermum L.	Chenopodium polyspermum L.; Statio: stacja Zarszyn; Doły Jasielsko-Sanockie ; substratum: boczny tor; 1985-08-21; A. Kunkiewicz	PL	stacja Zarszyn	boczny tor	A. Kunkiewicz		1985-08-21
UJ-KRA-P-123800-N	KRA-P-548142	Chenopodium polyspermum L.	Chenopodium polyspermum L.	Chenopodium polyspermum L.; Statio: stacja Wróblik Szlachecki; Doły Jasielsko-Sanockie ; substratum: rów; 1985-08-17; A. Kunkiewicz	PL	stacja Wróblik Szlachecki	rów	A. Kunkiewicz		1985-08-17
UJ-KRA-P-123801-N	KRA-P-548141	Chenopodium polyspermum L.	Chenopodium polyspermum L.	Chenopodium polyspermum; Statio: Targowiska k. Krosna - stacja kolejowa; Doły Jasielsko-Sanockie; substratum: przy budynku stacji; 1985 08 24; A. Kunkiewicz	PL	Targowiska k. Krosna - stacja kolejowa	przy budynku stacji	A. Kunkiewicz		1985-08-24
UJ-KRA-P-123802-N	KRA-P-548140	Chenopodium polyspermum L.	Chenopodium polyspermum L.	Chenopodium polyspermum L.; Sanok w rejonie Glinic; ściernisko; 29/VII 1983; Legit K. Oklejewicz	PL	Sanok w rejonie Glinic	ściernisko	K. Oklejewicz		1983-07-29
UJ-KRA-P-123803-N	KRA-P-548139	Chenopodium polyspermum L.	Chenopodium polyspermum L.	Chenopodium polyspermum L.; Sanok, ul. Płowiecka; uprawa buraków; 10/VIII 1984; Legit K. Oklejewicz	PL	Sanok, ul. Płowiecka	uprawa buraków	K. Oklejewicz		1984-08-10
UJ-KRA-P-123804-N	KRA-P-548138	Chenopodium polyspermum L.	Chenopodium polyspermum L.	Chenopodium polyspermum L.; Niebieszczany k. Sanoka; kartoflisko; 30/VIII 1984; Legit K. Oklejewicz	PL	Niebieszczany k. Sanoka	kartoflisko	K. Oklejewicz		1984-08-30
UJ-KRA-P-123805-N	KRA-P-548137	Chenopodium polyspermum L.	Chenopodium polyspermum L.	Chenopodium polyspermum L.; Sanok; 25/VII 1983; Legit F. Święs	PL	Sanok		F. Święs		1983-07-25
UJ-KRA-P-123806-N	KRA-P-548136	Chenopodium polyspermum L.	Chenopodium polyspermum L.	Chenopodium polyspermum; Sanok, al. I Armii W.P.; gruzowisko; 23/VII 1983; Legit K. Oklejewicz	PL	Sanok, al. I Armii W.P.	gruzowisko	K. Oklejewicz		1983-07-23
UJ-KRA-P-123807-N	KRA-P-548147	Chenopodium polyspermum L.	Chenopodium polyspermum L.	Chenopodium polyspermum L.; Krosno, ul. Baczyńskiego; Doły Jasielsko-Sanockie; pole uprawne; VIII 1981; Legit L. Bęben	PL	Krosno, ul. Baczyńskiego	pole uprawne	L. Bęben		.08.1981
UJ-KRA-P-123808-N	KRA-P-548146	Chenopodium polyspermum L.	Chenopodium polyspermum L.	Chenopodium polyspermum L.; Krosno; Doły Jasielsko-Sanoc.; VIII 1981; Leg. L. Bęben	PL	Krosno		L. Bęben		.08.1981
UJ-KRA-P-123809-N	KRA-P-548149	Chenopodium polyspermum L.	Chenopodium polyspermum L.	Chenopodium polyspermum L.; Krosno, ul. Rew. Paźdz.; Doły Jasielsko-Sanockie; ogródek domowy; IX 1981; Legit L. Bęben	PL	Krosno, ul. Rewolucji Październikowej	ogródek domowy	L. Bęben		.09.1981
UJ-KRA-P-123810-N	KRA-P-548148	Chenopodium polyspermum L.	Chenopodium polyspermum L.	Chenopodium polyspermum L.; Krosno; Doły Jasielsko-Sanoc.; ogródek domowy; IX.1981; Leg. L. Bęben	PL	Krosno	ogródek domowy	L. Bęben		.09.1981
UJ-KRA-P-123811-N	KRA-P-554772	Chenopodium polyspermum L.	Chenopodium polyspermum L.	Chenopodium polyspermum L.; Rzeszów, ul. Podkarpacka; pole uprawne; 20/X 1974; Legit W. Bartyńska	PL	Rzeszów, ul. Podkarpacka	pole uprawne	W. Bartyńska		1974-10-20
UJ-KRA-P-123812-N	KRA-P-554787	Chenopodium polyspermum L.	Chenopodium polyspermum L.	Chenopodium polyspermum L.; Tarnowiec k. Jasła; N część; Doły Jasielsko-Sanockie; uprawa kukurydzy; 27/VIII 1987; Legit M. Bednarczyk	PL	Tarnowiec k. Jasła; N część	uprawa kukurydzy	M. Bednarczyk		1987-08-27
UJ-KRA-P-123813-N	KRA-P-554786	Chenopodium polyspermum L.	Chenopodium polyspermum L.	Chenopodium polyspermum L.; Markówka k. Jasła; S część; Doły Jasielsko-Sanockie; uprawa roślin okopowych; 27/VIII 1987; Legit M. Bednarczyk	PL	Markówka k. Jasła; S część	uprawa roślin okopowych	M. Bednarczyk		1987-08-27
UJ-KRA-P-123814-N	KRA-P-554785	Chenopodium polyspermum L.	Chenopodium polyspermum L.	Chenopodium polyspermum L.; Sobniów k. Jasła; NE część; Doły Jasielsko-Sanockie; przydroże; 27/VIII 1987; Legit M. Bednarczyk	PL	Sobniów k. Jasła; NE część	przydroże	M. Bednarczyk		1987-08-27
UJ-KRA-P-123815-N	KRA-P-554784	Chenopodium polyspermum L.	Chenopodium polyspermum L.	Chenopodium polyspermum L.; Gliniczek k. Jasła; NE część; Doły Jasielsko-Sanockie; przy przystanku PKS; 26/VIII 1987; Legit M. Bednarczyk	PL	Gliniczek k. Jasła; NE część	przy przystanku PKS	M. Bednarczyk		1987-08-26
UJ-KRA-P-123816-N	KRA-P-554783	Chenopodium polyspermum L.	Chenopodium polyspermum L.	Chenopodium polyspermum L.; Brzezówka k. Jasła; SW część; Doły Jasielsko-Sanockie; przydroże; 29/VIII 1987; Legit M. Bednarczyk	PL	Brzezówka k. Jasła; SW część	przydroże	M. Bednarczyk		1987-08-29
UJ-KRA-P-123817-N	KRA-P-554782	Chenopodium polyspermum L.	Chenopodium polyspermum L.	Chenopodium polyspermum L.; Sądkowa k. Jasła; Środkowa część; Doły Jasielsko-Sanockie; rów przy drodze; 26/VIII 1987; Legit M. Bednarczyk	PL	Sądkowa k. Jasła; środkowa część	rów przy drodze	M. Bednarczyk		1987-08-26
UJ-KRA-P-123818-N	KRA-P-554781	Chenopodium polyspermum L.	Chenopodium polyspermum L.	Chenopodium polyspermum L.; Tarnowiec k. Jasła; N część; Doły Jasielsko-Sanockie; przydroże; 21/VII 1986; Legit M. Bednarczyk	PL	Tarnowiec k. Jasła; N część	przydroże	M. Bednarczyk		1986-07-21
UJ-KRA-P-123819-N	KRA-P-554739	Chenopodium polyspermum L.	Chenopodium polyspermum L.	Chenopodium polyspermum L.; Skołyszyn k. Jasła, S część; Doły Jasielsko-Sanockie; wysypisko śmieci 300 m po S stronie szosy Jasło-Biecz; 20/VII 1987; Legit E. Furtak	PL	Skołyszyn k. Jasła, S część	wysypisko śmieci 300 m po S stronie szosy Jasło-Biecz	E. Furtak		1987-07-20
UJ-KRA-P-123820-N	KRA-P-554738	Chenopodium polyspermum L.	Chenopodium polyspermum L.	Chenopodium polyspermum; Jasło, SW część; Doły Jasielsko-Sanockie; uprawa kukurydzy; 12/VII 1987; Legit E. Furtak	PL	Jasło, SW część	uprawa kukurydzy	E. Furtak		1987-07-12
UJ-KRA-P-123821-N	KRA-P-554707	Chenopodium polyspermum L.	Chenopodium polyspermum L.	Chenopodium polyspermum L.; Rzeszów, ul. Strażacka; pole z kukurydzą; 6/VIII 1985; Legit F. Święs; Det. J. Siuta	PL	Rzeszów, ul. Strażacka	pole z kukurydzą	F. Święs	J. Siuta	1985-08-06
UJ-KRA-P-123822-N	KRA-P-554706	Chenopodium polyspermum L.	Chenopodium polyspermum L.	Chenopodium polyspermum L.; Rzeszów, ul. Strażacka; pole z kukurydzą; 6.VIII 1985; Leg. F. Święs; Det. J. Siuta	PL	Rzeszów, ul. Strażacka	pole z kukurydzą	F. Święs	J. Siuta	1985-08-06
UJ-KRA-P-123823-N	KRA-P-554715	Chenopodium polyspermum L.	Chenopodium polyspermum L.	Chenopodium polyspermum L.; Rzeszów, ul. X Dywizji Sudeckiej; usypisko gliny; 28/VII 1984; Legit F. Święs; Det. B. Piętal, J. Siuta	PL	Rzeszów, ul. X Dywizji Sudeckiej	usypisko gliny	F. Święs	B. Piętal, J. Siuta	1984-07-28
UJ-KRA-P-123824-N	KRA-P-554714	Chenopodium polyspermum L.	Chenopodium polyspermum L.	Chenopodium polyspermum L.; Rzeszów, ul. Łukasiewicza; gliniasty plac; 28/VII 1984; Legit F. Święs; Det. B. Piętal, J. Siuta	PL	Rzeszów, ul. Łukasiewicza	gliniasty plac	F. Święs	B. Piętal, J. Siuta	1984-07-28
UJ-KRA-P-123825-N	KRA-P-554713	Chenopodium polyspermum L.	Chenopodium polyspermum L.	Chenopodium polyspermum L.; Rzeszów, ul. Krakowska; nasyp gliniasty; 1984; Legit F. Święs; Det. B. Piętal, J. Siuta	PL	Rzeszów, ul. Krakowska	nasyp gliniasty	F. Święs	B. Piętal, J. Siuta	.1984
UJ-KRA-P-123826-N	KRA-P-554712	Chenopodium polyspermum L.	Chenopodium polyspermum L.	Chenopodium polyspermum L.; Rzeszów, ul. Witolda; plac budowlany; 29/VII 1984; Legit F. Święs; Det. B. Piętal, J. Siuta	PL	Rzeszów, ul. Witolda	plac budowlany	F. Święs	B. Piętal, J. Siuta	1984-07-29
UJ-KRA-P-123827-N	KRA-P-554711	Chenopodium polyspermum L.	Chenopodium polyspermum L.	Chenopodium polyspermum L.; Rzeszów, ul. Paderewskiego; gliniasty plac; 27/VII 1984; Legit F. Święs; Det. B. Piętal, J. Siuta	PL	Rzeszów, ul. Paderewskiego	gliniasty plac	F. Święs	B. Piętal, J. Siuta	1984-07-27
UJ-KRA-P-123828-N	KRA-P-554710	Chenopodium polyspermum L.	Chenopodium polyspermum L.	Chenopodium polyspermum L.; Rzeszów, ul. E. Plater; gliniasty nasyp; 26/VII 1984; Legit F. Święs; Det. B. Piętal, J. Siuta	PL	Rzeszów, ul. E. Plater	gliniasty nasyp	F. Święs	B. Piętal, J. Siuta	1984-07-26
UJ-KRA-P-123829-N	KRA-P-554709	Chenopodium polyspermum L.	Chenopodium polyspermum L.	Chenopodium polyspermum L.; Rzeszów, ul. Podwisłocze; plac budowlany; 28/VII 1984; Legit F. Święs; Det. B. Piętal, J. Siuta	PL	Rzeszów, ul. Podwisłocze	plac budowlany	F. Święs	B. Piętal, J. Siuta	1984-07-28
UJ-KRA-P-123830-N	KRA-P-554708	Chenopodium polyspermum L.	Chenopodium polyspermum L.	Chenopodium polyspermum L.; Rzeszów, ul. Staromiejska; plac budowlany; 26/VII 1984; Legit F. Święs; Det. B. Piętal, J. Siuta	PL	Rzeszów, ul. Staromiejska	plac budowlany	F. Święs	B. Piętal, J. Siuta	1984-07-26
UJ-KRA-P-123831-N	KRA-P-565193	Chenopodium polyspermum L.	Chenopodium polyspermum L.	Chenopodium polyspermum; Góry Grybowskie; Królowa; EG 1631; przydroże; VIII 2002; Leg./Det. Agnieszka Poloczek	PL	Królowa	przydroże	A. Poloczek	A. Poloczek	.08.2002
UJ-KRA-P-123832-N	KRA-P-565192	Chenopodium polyspermum L.	Chenopodium polyspermum L.	Chenopodium polyspermum; Góry Grybowskie; Ptaszkowa; EG 1623; teren budowy, przydroże; IX 2002; Leg./Det. Agnieszka Poloczek	PL	Ptaszkowa	teren budowy, przydroże	A. Poloczek	A. Poloczek	.09.2002
UJ-KRA-P-123833-N	KRA-P-561386	Chenopodium polyspermum L.	Chenopodium polyspermum L.	Chenopodium polyspermum L.; Skołyszyn k. Jasła, N część; Doły Jasielsko-Sanockie; w uprawie roślin okopowych po N stronie szosy Jasło-Biecz; 20/VII 1987; Legit A. Kowalczyk	PL	Skołyszyn k. Jasła, N część	w uprawie roślin okopowych po N stronie szosy Jasło-Biecz	A. Kowalczyk		1987-07-20
UJ-KRA-P-123834-N	KRA-P-542069	Chenopodium polyspermum L.	Chenopodium polyspermum L.	Chenopodium polyspermum L.; Przemyśl(?) […]; […] za […]; 14.08.2010; Leg. J. Piórecki; Det. E. Dubiel	PL	Przemyśl		J. Piórecki	E. Dubiel	2010-08-14
UJ-KRA-P-123835-N	KRA-P-542067	Chenopodium polyspermum L.	Chenopodium polyspermum L.	Chenopodium polyspermum L.; Przemyśl -Bakończyce (?); torowiska; 26.07.1971; Leg. J. Piórecki; Det. E. Dubiel	PL	Przemyśl -Bakończyce	torowiska	J. Piórecki	E. Dubiel	1971-07-26
UJ-KRA-P-123836-N	KRA-P-529627	Chenopodium polyspermum L.	Chenopodium polyspermum L.	DF/97/04; Leśnica; 16 VII 1999; pole uprawne; Chenopodium polyspermum L.; A. M. Ociepa	PL	Leśnica	pole uprawne	A.M. Ociepa	M. Ociepa	1999-07-16
UJ-KRA-P-123837-N	KRA-P-525435	Chenopodium polyspermum L.	Chenopodium polyspermum L.	Chenopodium polyspermum; Pańskie Obszary; FF 7423; pole uprawne; 14 VII 2000; Leg. Gutkowska	PL	Pańskie Obszary	pole uprawne	Gutkowska		2000-07-14
UJ-KRA-P-123838-N	KRA-P-525464	Chenopodium polyspermum L.	Chenopodium polyspermum L.	Chenopodium polyspermum L.; Pańskie Obszary; FF 7423; pobocze polnej drogi; 14 VII 2000; Leg. Gutkowska	PL	Pańskie Obszary	pobocze polnej drogi	Gutkowska		2000-07-14
UJ-KRA-P-123839-N	KRA-P-523473	Chenopodium polyspermum L.	Chenopodium polyspermum L.	Chenopodium polyspermum L.; Bielsko-Biała, os. na Kopcu Lipnickim; przy drodze; 10.08.2010; Leg./Det. Iwona Kleszcz (?)	PL	Bielsko-Biała, os. na Kopcu Lipnickim	przy drodze	I. Kleszcz	I. Kleszcz	2010-08-10
UJ-KRA-P-123840-N	KRA-P-554789	Chenopodium rubrum L.	Chenopodium rubrum L.	Nrus 32188; FF11b; Chenopodium rubrum L.; Tarnobrzeg, osiedle Nagnajów, NW część Kotlina Sandomierska, Nizina Nadwiślańska; zbocze obwałowania Wisły o nawierzchni pylasto piaszczystej; 06/11 1999; Legit, Det. A. Majkut	PL	Tarnobrzeg, osiedle Nagnajów, NW część	zbocze obwałowania Wisły o nawierzchni pylasto piaszczystej	A. Majkut	A. Majkut	1999-11-06
UJ-KRA-P-123841-N	KRA-P-554733	Chenopodium rubrum L.	Chenopodium rubrum L.	Chenopodium rubrum; Trzcinica k. Jasła, S część; Doły Jasielsko-Sanockie; miedza przy uprawie ziemniaków; 20/VII 1987; Legit E. Furtak	PL	Trzcinica k. Jasła, S część	miedza przy uprawie ziemniaków	E. Furtak		1987-07-20
UJ-KRA-P-123842-N	KRA-P-561390	Chenopodium rubrum L.	Chenopodium rubrum L.	Chenopodium rubrum L.; Trzcinica k. Jasła, NW część; Doły Jasielsko-Sanockie; żwirowo-kamieniste rumowisko na ugorze ok.100 m na N od szosy Jasło-Biecz; 26/IX 1988; Legit A. Kowalczyk	PL	Trzcinica k. Jasła, NW część	żwirowo-kamieniste rumowisko na ugorze ok.100 m na N od szosy Jasło-Biecz	A. Kowalczyk		1988-09-26
UJ-KRA-P-123843-N	KRA-P-561391	Chenopodium rubrum L.	Chenopodium rubrum L.	Chenopodium rubrum L.; Jasło, NW część; Doły Jasielsko-Sanockie; piaszczysto-żwirowa ścieżka polna po N stronie szosy Jasło-Biecz; 26/IX 1988; Legit A. Kowalczyk	PL	Jasło, NW część	piaszczysto-żwirowa ścieżka polna po N stronie szosy Jasło-Biecz	A. Kowalczyk		1988-09-26
UJ-KRA-P-123844-N	KRA-P-539855	Chenopodium suecicum Murr	Chenopodium suecicum Murr	Chenopodium suecicum J. Murr; rev. A. Paśnik; 24.II 1999; DF/88/32; przydroże; Izdebnik; 14 VII 99; Chenopodium suecicum L.; A. M. Ociepa	PL	Izdebnik	przydroże	A.M. Ociepa		1999-07-14
UJ-KRA-P-123845-N	KRA-P-554753	Chenopodium urbicum L.	Chenopodium urbicum L.	Chenopodium urbicum L.; ul. Chłędowskiego Dębica N-W część; Pogórze Karpackie; brzeg potoku; 09/07 1987; Legit I. Grzeszuk	PL	ul. Chłędowskiego, Dębica, NW część	brzeg potoku	I. Grzeszuk		1987-07-09
UJ-KRA-P-123846-N	KRA-P-548130	Chenopodium vulvaria L.	Chenopodium vulvaria L.	Chenopodium vulvaria L.; statio: stacja kolejowa Żarszyn; Doły Jasielsko-Sanockie; substratum: szczyt nasypu kolejowego; 1985 08 24; A. Kunkiewicz	PL	stacja kolejowa Żarszyn	szczyt nasypu kolejowego	A. Kunkiewicz		1985-08-24
UJ-KRA-P-123847-N	KRA-P-548129	Chenopodium vulvaria L.	Chenopodium vulvaria L.	Chenopodium vulvaria L.; statio: stacja Wróblik Szlachecki; Doły Jasielsko-Sanockie; substratum: przy ogrodzeniu stacji; 1985-07-18; A. Kunkiewicz	PL	stacja Wróblik Szlachecki	przy ogrodzeniu stacji	A. Kunkiewicz		1985-07-18
UJ-KRA-P-123848-N	KRA-P-563406	Chenopodium	Chenopodium sp.	Chenopodium; Zał[…] n[…]\w z[…]; 30 VII 85	PL					1985-07-30
UJ-KRA-P-123849-N	KRA-P-544531	Atriplex glabriuscula Edmondston	Atriplex glabriuscula Edmondston	Atriplex glabriuscula Edmondst.; 15.08.1987; 0-5 m s.m.; seashore of Ullsfjord at Bognes; N Jægervatn, Lyngen; Troms; Norway; Leg./Det. W. Paul	NO	N Jægervatn, Lyngen	wybrzeże Ullsfjord w Bognes	W. Paul	W. Paul	1987-08-15
[truncated: 7,576 more rows]
